# Supplementary material for: Modification of the moving point test method for nighttime eddy CO2 flux filtering on hilly and complex terrains
Source: MethodsX. 2019 May 14;6:1207–17. doi: 10.1016/j.mex.2019.05.012 (PMC6541885; doi:10.1016/j.mex.2019.05.012)
Supplement: Supplementary file 1 [file mmc1.zip › MPTm_v1.m]

%--------------------------------------------------------------------------
%                    Program for nighttime eddy CO2 flux correction
%
% Record of revision
%        Date         Programmer         Description of change
%    -----------     ------------      -------------------------
%    Jul/07/2016     Minseok Kang         Original code
%    
%
% StatBox 4.2 (http://www.statsci.org/matlab/statbox.html) is required to run this script.
% CO2 flux partitioning part is adapted from the KoFlux standardized data
% processing protocol (Hong et al., 2009; Kang et al., 2014 and 2018)
%%

clc
clf ('reset')
clear all

%% Reading input file

x = csvread('GCK_2008.csv');    % data gaps are should be filled with NaN.
Fsc = x(:,1);                   % observed CO2 flux after quality control (mg CO2 m-2 s-1)
Fc_filled = x(:,2);             % gap-filled (daytime only) CO2 flux (mg CO2 m-2 s-1)
ta  = x(:,3);                   % gap-filled air temperature (deg C)
rsdn = x(:,4);                  % gap-filled downward shortwave radition (W m-2)
ustar = x(:,5);                 % observed friction velocity after quality control (m s-1)
Fsc_ori = Fsc;
tc = ta;

%% Parameters for nighttime correction and partitioning

n= length(x);
nnn = 48;                       % 30 min. averaged data
% nnn = 24;                     % 1 hour averaged data
ss = [0, 90*nnn, 181*nnn, 273*nnn, n];
n_ss= length(ss)-1;             % number of subset
rsdn_limit = 20;                % daytime: rsdn > 20 W m-2, nighttime: rsdn < 20 W m-2
upper_Fc = 1.5;                 % upper limit of nighttime CO2 flux (mg CO2 m-2 s-1)
Fc_limit = 0.005;               % lower limit of Re (ecosystem respiration) (mg CO2 m-2 s-1)

beta0=[2 200];
% nod = ceil(25/(48/nnn));
nod = 25;

min_Rmax = 10/(48/nnn);
irmax0 = 34*nnn/48;             % lower boundary of irmax                             
irmax1 = 46*nnn/48;             % upper boundary of irmax
irmax_default = floor(40*nnn/48);               % 19:00 ~ 19:30

alpha_MPT = 0.1;

nday_re = 30;                                   % window size (day) for estimating parameters of temperature response function (ecosystem respiration)
noverlap = 5;
gap_limit = 0.025;                              % 0.025 --> 95% confidence interval
rsq_limit_TRF = 0.05;                           % TRF r^2 limit
% min_TRF = 10/(48/nnn);                        % minimum data number for estimating the coefficients of temperature response function
min_TRF = 10;
E0_long = 'F';                                  % T/F: long-term EO / Short-term E0, Reichstein et al., 2005
E0_u = NaN(nnn/2*nday_re,(floor((n/nnn-1)/noverlap)+1)*2);

disp('-------------------------------------------------------------------')
disp(' ')
disp('Nighttime correction and partitioning process')
disp(' ')
disp(' ')
disp('Before running this program, ')
disp('   please make sure that you correctly set all parameters')
disp(' ')
    nnn
    nod
    irmax0
    irmax1
    irmax_default
    alpha_MPT
    nday_re
    noverlap
    E0_long
disp(' ')
disp('-------------------------------------------------------------------')

%% Parameters for plotting

year0 = 2008;
xlim = [year0:year0+1];         % plotting range
dt = 1/n;         
time1 = [0:n-1]*dt + year0 ;     % construct time array
xticks = {'Jan','Feb','Mar','Apr','May','Jun',...
    'Jul','Aug','Sep','Oct','Nov','Dec'};
xinterval= 1/12;
titles = mat2str(year0);
scrsz = [100, 500, 2030, 1110];

%%

Fscn = Fsc;
for i=1:1:n
    if (rsdn(i)>=rsdn_limit)
        Fscn(i) = NaN;          % nighttime CO2 flux (mg CO2 m-2 s-1)
    end
end

% determine the time of Rmax
jj = 0;

for i = 1:1:n_ss

    i0 = ss(i)+1;
    i1 = ss(i+1);
  
     for j = 1:1:nnn
         ks = 1;
         ks1 = 0;
         for k = i0+j-1:nnn:i1-nnn+j
             temp_mdv_rmax(ks) = Fsc(k,1);          
             if(isnan(Fsc(k,1))==1)
                 ks1 = ks1 + 1;
             end 
             ks = ks + 1;
         end
         mdv_rmax(j,1) = nanmedian(temp_mdv_rmax);
         temp_mdv_rmax = NaN;
         if(ks-ks1-1<min_Rmax)
            mdv_rmax(j,1) = NaN;
         end
     end
     
     mdv(:,i)=mdv_rmax;
     jj = jj + 1;
          
     for j = 1:1:nnn
         if(j<irmax0)||(j>=irmax1)
             mdv_rmax(j,1) = NaN;
         end
     end
     
     if (isnan(max(mdv_rmax))==1)
         irmax(jj,1) = irmax_default;
     else
         for j = 1:1:nnn
             if(mdv_rmax(j,1)==max(mdv_rmax))
                 irmax(jj,1) = j;
             end
         end
     end
         
end

% MPT (Moving Point Test) for determining ustar threshold during the Rmax
% period (from irmax-1hour to irmax+2hour)
for i=1:1:n_ss
    i0 = ss(i)+1;
    i1 = ss(i+1); 
    u_l(i) = 0;
    u_h(i) = 9999;
    n_iter(i) = 0;
    iter = 0;
    
    while iter == 0;
        ks = 1;
        n_iter(i) = n_iter(i) +1;
        for j=i0:1:i1 
            time=mod(j,nnn);
            if(time==0)
                time=nnn;
            end
            if(isnan(Fscn(j))==0)&&...
                (Fscn(j)<upper_Fc)&&...
                (Fscn(j)>Fc_limit)&&...
                (time>=irmax(i)-1*nnn/24)&&...
                (time<=irmax(i)+2*nnn/24)&&...
                (ustar(j)>u_l(i))&&...
                (ustar(j)<u_h(i))&&...
                (isnan(ustar(j))==0)
                    x4(ks,1) = Fscn(j);
                    x3(ks,1) = ta(j);
                    x2(ks,1) = ustar(j);
                    ks = ks + 1;
            end
        end
        
        TC = x3;
        PV = x4;
        betafit=fminsearch('Reco',beta0,[],TC,PV);
        
        if(betafit(2)<0)
            betafit(2)=0;
            betafit(1)=mean(PV);
        end

        A=betafit(1);
        B=betafit(2);
        yfit=A.*exp(B.*(1./(10+46.02)-1./(TC+46.02)));
        nml_Fscn = PV./yfit;                    % normalized nighttime CO2 flux
        
        kr = 0;
        for j=1:1:length(nml_Fscn)              % Remove outliers
            if(nml_Fscn(j)<nanmean(nml_Fscn)+3*nanstd(nml_Fscn))&&(nml_Fscn(j)>nanmean(nml_Fscn)-3*nanstd(nml_Fscn))
                kr = kr + 1;
                refsam(kr,1)=nml_Fscn(j);       % Reference sample
                refsam(kr,2)=x2(j);
                refsam(kr,3)=x3(j);
            end
        end

        % Sorting for ustar, ascend
        [refsam_st1(:,2),index]=sort(refsam(:,2),'ascend');
        for j=1:1:length(refsam)
            refsam_st1(j,1)=refsam(index(j),1);
            refsam_st1(j,3)=refsam(index(j),3);
        end
        
        % Averaging the normalized nighttime CO2 flux for each ustar-window
        kk=0;
        for j=1:nod:kr-mod(kr,nod)
            nml_Fscn_temp = NaN(nod,2);
            kk=kk+1;
            for jj=1:1:nod
                nml_Fscn_temp(jj,1) = refsam_st1(j-1+jj,1);
                nml_Fscn_temp(jj,2) = refsam_st1(j-1+jj,2);
                nml_Fscn_temp(jj,3) = refsam_st1(j-1+jj,3);
            end
            refsam_st1_avg(kk,1) = mean(nml_Fscn_temp(:,1));        % nml_Fscn
            refsam_st1_avg(kk,2) = mean(nml_Fscn_temp(:,2));        % ustar
            refsam_st1_avg(kk,3) = mean(nml_Fscn_temp(:,3));        % ta
            refsam_st1_std(kk,1) = std(nml_Fscn_temp(:,1));
            refsam_st1_std(kk,2) = std(nml_Fscn_temp(:,2));
            refsam_st1_std(kk,3) = std(nml_Fscn_temp(:,3));
            refsam_st1_max(kk,1) = max(nml_Fscn_temp(:,1));        
            refsam_st1_max(kk,2) = max(nml_Fscn_temp(:,2));        
            refsam_st1_max(kk,3) = max(nml_Fscn_temp(:,3));        
            if(kk>=floor(kr/nod))
                nml_Fscn_temp1 = nml_Fscn_temp(:,1);
            else
                nml_Fscn_temp1 = refsam_st1(j+nod:kr-mod(kr,nod),1);
            end
            h(kk,1)=ttest2(nml_Fscn_temp(:,1),nml_Fscn_temp1,'Tail', 'both', 'Alpha', alpha_MPT,'Vartype','unequal');
        end
        
        % Determining the new ustar threshold
        if(h(floor(kr/nod)-1,1)==1)
            u_h_new(i)=refsam_st1_max(floor(kr/nod)-1,2);
            u_l_new(i)=u_l(i);
        else
            u_h_new(i)=u_h(i);
            for j=floor(kr/nod)-2:-1:1
                if(h(j,1)==1)
                    u_l_new(i)=refsam_st1_max(j,2);
                    break
                end
            end
        end
        
        if(nansum(h)==0)
            n_sam_rmax(i)= length(refsam);
            figure(i)
            plot(TC,PV,'ko',TC,yfit,'or')
            grid
            xlabel('air temperature (^oC)')
            ylabel('Ecosystem respiration(mgm^{-2}s^{-1})')
            Rref_rmax(i)=A;
            E0_rmax(i)=B;
            sam_rmax{:,i}=refsam_st1(:,1);
            clear x2 x3 x4 TC PV betafit A B yfit nml_Fscn refsam index refsam_st1 nml_Fscn_temp nml_Fscn_temp1 h refsam_st1_avg refsam_st1_std
            iter = 1;
        else
            u_h(i)=u_h_new(i);
            u_l(i)=u_l_new(i);            
            clear x2 x3 x4 TC PV betafit A B yfit nml_Fscn refsam index refsam_st1 nml_Fscn_temp nml_Fscn_temp1 h refsam_st1_avg refsam_st1_std
        end
    end
end

u_l_rmax = u_l;
u_h_rmax = u_h;

clear u_l u_h u_l_new u_h_new

% MPT (Moving Point Test) for determining ustar threshold during the other
% period (except the Rmax period)
for i=1:1:n_ss
    i0 = ss(i)+1;
    i1 = ss(i+1); 
    u_l(i) = 0; 
    u_h(i) = 9999;
    n_iter(2,i) = 0;
    iter = 0;    

    while iter == 0;
        ks = 1;
        n_iter(2,i) = n_iter(2,i) +1;
        for j=i0:1:i1 
            time=mod(j,nnn);
            if(time==0)
                time=nnn;
            end
            Rmaxp = 1;
            if(time<ceil(nnn/2)+1)||(time>irmax(i)+2*nnn/24)
                Rmaxp = 0;
            end
            if(isnan(Fscn(j))==0)&&...
                (Fscn(j)<upper_Fc)&&...
                (Fscn(j)>Fc_limit)&&...
                (Rmaxp==0)&&...
                (ustar(j)>u_l(i))&&...
                (ustar(j)<u_h(i))&&...
                (isnan(ustar(j))==0)
                    x4(ks,1) = Fscn(j);
                    x3(ks,1) = ta(j);
                    x2(ks,1) = ustar(j);
                    ks = ks + 1;
            end
        end
        
        TC = x3;
        PV = x4;

        A=Rref_rmax(i);
        B=E0_rmax(i);
        yfit=A.*exp(B.*(1./(10+46.02)-1./(TC+46.02)));
        nml_Fscn = PV./yfit;
        %nml_Fscn = PV;
        
        kr = 0;
        for j=1:1:length(nml_Fscn)              % Remove outliers
            if(nml_Fscn(j)<nanmean(nml_Fscn)+3*nanstd(nml_Fscn))&&(nml_Fscn(j)>nanmean(nml_Fscn)-3*nanstd(nml_Fscn))
                kr = kr + 1;
                refsam(kr,1)=nml_Fscn(j);       % Reference sample
                refsam(kr,2)=x2(j);
                refsam(kr,3)=x3(j);
            end
        end

        % Sorting for ustar, ascend
        [refsam_st1(:,2),index]=sort(refsam(:,2),'ascend');
        for j=1:1:length(refsam)
            refsam_st1(j,1)=refsam(index(j),1);
            refsam_st1(j,3)=refsam(index(j),3);
        end
        
        % Averaging the normalized nighttime CO2 flux for each ustar-window
        kk=0;
        for j=1:nod:kr-mod(kr,nod)
            nml_Fscn_temp = NaN(nod,2);
            kk=kk+1;
            for jj=1:1:nod
                nml_Fscn_temp(jj,1) = refsam_st1(j-1+jj,1);
                nml_Fscn_temp(jj,2) = refsam_st1(j-1+jj,2);
                nml_Fscn_temp(jj,3) = refsam_st1(j-1+jj,3);
            end
            refsam_st1_avg(kk,1) = mean(nml_Fscn_temp(:,1));        % nml_Fscn
            refsam_st1_avg(kk,2) = mean(nml_Fscn_temp(:,2));        % ustar
            refsam_st1_avg(kk,3) = mean(nml_Fscn_temp(:,3));        % ta
            refsam_st1_std(kk,1) = std(nml_Fscn_temp(:,1));
            refsam_st1_std(kk,2) = std(nml_Fscn_temp(:,2));
            refsam_st1_std(kk,3) = std(nml_Fscn_temp(:,3));
            refsam_st1_max(kk,1) = max(nml_Fscn_temp(:,1));        
            refsam_st1_max(kk,2) = max(nml_Fscn_temp(:,2));        
            refsam_st1_max(kk,3) = max(nml_Fscn_temp(:,3));        
            if(kk>=floor(kr/nod))
                nml_Fscn_temp1 = nml_Fscn_temp(:,1);
            else
                nml_Fscn_temp1 = refsam_st1(j+nod:kr-mod(kr,nod),1);
            end
            h(kk,1)=ttest2(nml_Fscn_temp(:,1),nml_Fscn_temp1,'Tail', 'both', 'Alpha', alpha_MPT,'Vartype','unequal');
        end
        
        % Determining the new ustar threshold
        if(h(floor(kr/nod)-1,1)==1)
            u_h_new(i)=refsam_st1_max(floor(kr/nod)-1,2);
            u_l_new(i)=u_l(i);
        else
            u_h_new(i)=u_h(i);
            for j=floor(kr/nod)-2:-1:1
                if(h(j,1)==1)
                    u_l_new(i)=refsam_st1_max(j,2);
                    break
                end
            end
        end
        
        if(nansum(h)==0)
            n_sam_rmax(i)= length(refsam);
            figure(i+n_ss)
            plot(TC,PV,'ko',TC,yfit,'or')
            grid
            xlabel('air temperature (^oC)')
            ylabel('Ecosystem respiration(mgm^{-2}s^{-1})')
%             if(i==1)
%                 stop
%             end            
            refsam_rmax = sam_rmax{1,i};
            drainage(i)=ttest2(refsam(:,1),refsam_rmax,'Tail', 'both', 'Alpha', alpha_MPT,'Vartype','unequal');
            clear x2 x3 x4 TC PV betafit A B yfit nml_Fscn refsam index refsam_st1 nml_Fscn_temp nml_Fscn_temp1 h refsam_st1_avg refsam_st1_std
            iter = 1;
        else
            u_h(i)=u_h_new(i);
            u_l(i)=u_l_new(i);            
            clear x2 x3 x4 TC PV betafit A B yfit nml_Fscn refsam index refsam_st1 nml_Fscn_temp nml_Fscn_temp1 h refsam_st1_avg refsam_st1_std
        end                   
    end
end

u_l_nrmax = u_l;
u_h_nrmax = u_h;
drainage_f = max(drainage);

clear u_l u_h u_l_new u_h_new

%% Calculating E0_long

% ustar correction (calculating E0_long)
% if(E0_long=='T')
    ks = 1;            
    for i = 1:1:n    
            
            time=mod(i,nnn);
            if(time==0)
                time=nnn;
            end
            
            for j=1:1:n_ss
                if(i>=ss(j)+1)&&(i<=ss(j+1))
                    Rmaxp = 1;
                    if(time<ceil(nnn/2)+1)||(time>irmax(j)+2*nnn/24)
                        Rmaxp = 0;
                    end
                    if(Rmaxp==1)
                        u_l=u_l_rmax(j);
                        u_h=u_h_rmax(j);
                    else
                        u_l=u_l_nrmax(j);
                        u_h=u_h_nrmax(j);
                        if(drainage(j)==1)
                            u_l=9999;
                            u_h=-9999;
                        end
                    end
                end
            end
                       
            if(isnan(Fscn(i))==0)&&...
            (isnan(tc(i))==0)&&...
            (Fsc(i)<upper_Fc)&&...
            (Fsc(i)>Fc_limit)&&...
            (ustar(i)>u_l)&&...
            (ustar(i)<u_h)&&...
            (isnan(ustar(i))==0)
                x3(ks,1) = Fscn(i);
                x2(ks,1) = tc(i);
                ks = ks + 1;
            end

    end


    TC = x2;
    PV = x3;
    betafit=fminsearch('Reco',beta0,[],TC,PV);

    A=betafit(1);
    B=betafit(2);
    yfit=A.*exp(B.*(1./(10+46.02)-1./(TC+46.02)));
    yresid = PV - yfit;
    SSresid = sum(yresid.^2);
    SStotal = (length(PV)-1) * var(PV);
    rsq = 1 - SSresid/SStotal;    

    E0 = betafit(2);
    E0l = E0;
    E0l_set(1) = E0l;
    
    nod_E0l_u(1) = length(PV);
    nod_E0l_u(2) = rsq;
    
    E0l_u(:,1) = TC;
    E0l_u(:,2) = PV;

    figure(2*n_ss+1)
    plot(TC,PV,'ko',TC,yfit,'or')
    grid
    xlabel('air temperature (^oC)')
    ylabel('Ecosystem respiration(mgm^{-2}s^{-1})')

    clear x2 x3 t1 t2 TC PV yfit yresid SSresid SStotal rsq    
    
%% Estimating RE

% ustar correction (estimating RE)
if(E0_long=='T')
    E0l = E0l_set(1);
end

delta = nnn*nday_re;
dnoverlap = nnn*noverlap;

jj = 0;

for i = 1:dnoverlap:n-nnn+1

    i0 = i - delta/2;
    i1 = i + delta/2-1;
    
    if(i0<1)
        i0 = 1;
        i1 = i0+delta-1;
    end
    if(i1>n)
        i0= n - delta+1;
        i1 = n;
    end
    
         ks = 1;
         
        for j = i0:1:i1
            
            time=mod(j,nnn);
            if(time==0)
                time=nnn;
            end
            
            for ii=1:1:n_ss
                if(j>=ss(ii)+1)&&(j<=ss(ii+1))
                    Rmaxp = 1;
                    if(time<ceil(nnn/2)+1)||(time>irmax(ii)+2*nnn/24)
                        Rmaxp = 0;
                    end                    
                    if(Rmaxp==1)
                        u_l=u_l_rmax(ii);
                        u_h=u_h_rmax(ii);
                    else
                        u_l=u_l_nrmax(ii);
                        u_h=u_h_nrmax(ii);
                        if(drainage(ii)==1)
                            u_l=9999;
                            u_h=-9999;
                        end
                    end
                end
            end
            
            if(isnan(Fscn(j))==0)&&...
            (isnan(tc(j))==0)&&...
            (Fsc(j)<upper_Fc)&&...
            (Fsc(j)>Fc_limit)&&...
            (ustar(j)>u_l)&&...
            (ustar(j)<u_h)&&...
            (isnan(ustar(j))==0)
                x3(ks,1) = Fscn(j);
                x2(ks,1) = tc(j);
                ks = ks + 1;
            end
        end

    ks = ks - 1;
    if(ks<min_TRF)
        if(E0_long=='T')
            jj = jj + 1;
            Rref(jj,1) = NaN;
            Re_limit(jj,1) = NaN;
        else
            jj = jj + 1;
            Rref(jj,1) = NaN;
            E0v(jj,1) = NaN;
            stdev_E0(jj,1) = NaN;
            Re_limit(jj,1) = NaN;
        end
    else
    
        TC = x2;
        PV = x3;
        
        if(E0_long=='T')
            betafit=fminsearch('Reco2',beta0,[],TC,PV,E0l);
            A=betafit(1);
            jj = jj + 1;
            Rref(jj,1) = A;
            
            for j = 1:1:length(x3)
                yfit=Rref(jj,1).*exp(E0l.*(1./(10+46.02)-1./(TC(j,1)+46.02)));
                Res(j,1) = PV(j,1)-yfit;
            end
            sz = size(Res);
            upper = abs(tq(gap_limit,sz(:,1)-1));
            Re_limit(jj,1) = upper*std(Res)/sqrt(sz(:,1));
            
        else
            betafit=fminsearch('Reco',beta0,[],TC,PV);
            
            A=betafit(1);
            B=betafit(2);
            jj = jj + 1;
            Rref(jj,1) = A;
            E0v(jj,1) = B;
            if((E0v(jj,1)<0)||(E0v(jj,1)>450))
                E0v(jj,1) = NaN;
            end
            
            for j = 1:1:length(TC)
                yfit=Rref(jj,1).*exp(E0v(jj,1).*(1./(10+46.02)-1./(TC(j,1)+46.02)));
                Res(j,1) = PV(j,1)-yfit;
            end
            sz = size(Res);
            upper = abs(tq(gap_limit,sz(:,1)-1));
            stdev_E0(jj,1) = std(Res)/sqrt(sz(:,1));
            Re_limit(jj,1) = upper*std(Res)/sqrt(sz(:,1));
            if(stdev_E0(jj,1)==0)
                stdev_E0(jj,1) = NaN;
                Re_limit(jj,1) = NaN;
            end
        end
        
    end
    
    sday(jj,1) = i;
    sday(jj,2) = i0;
    sday(jj,3) = i1;
    clear x2 x3 t1
    clear t2
    clear TC PV Res
    
end
clear x2 x3 TC PV yfit


if(E0_long=='T')
    display('Long-term E0 ')
    E0s = E0l
else
    display('Short-term E0 ')
    E0s = nansum(E0v./stdev_E0)/nansum(1./stdev_E0)
end
    
    clear Rref

    jj = 0;
        
    for i = 1:dnoverlap:n-nnn+1
        
         jj = jj + 1;

        i0 = i - delta/2;
        i1 = i + delta/2-1;
    
        if(i0<1)
            i0 = 1;
            i1 = i0+delta-1;
        end
        if(i1>n)
            i0= n - delta+1;
            i1 = n;
        end
    
         ks = 1;
         
        for j = i0:1:i1
            
            time=mod(j,nnn);
            if(time==0)
                time=nnn;
            end
            
            for ii=1:1:n_ss
                Rmaxp = 1;
                if(time<ceil(nnn/2)+1)||(time>irmax(ii)+2*nnn/24)
                    Rmaxp = 0;
                end                
                if(j>=ss(ii)+1)&&(j<=ss(ii+1))
                    if(Rmaxp==1)
                        u_l=u_l_rmax(ii);
                        u_h=u_h_rmax(ii);
                    else
                        u_l=u_l_nrmax(ii);
                        u_h=u_h_nrmax(ii);
                        if(drainage(ii)==1)
                            u_l=9999;
                            u_h=-9999;
                        end
                    end
                end
            end
            
            if(isnan(Fscn(j))==0)&&...
            (isnan(tc(j))==0)&&...
            (Fsc(j)<upper_Fc)&&...
            (Fsc(j)>Fc_limit)&&...
            (ustar(j)>u_l)&&...
            (ustar(j)<u_h)&&...
            (isnan(ustar(j))==0)
                x3(ks,1) = Fscn(j);
                x2(ks,1) = tc(j);
                ks = ks + 1;
            end
            
        end

        ks = ks - 1;
        
        if(ks>=min_TRF)        
            TC = x2;
            PV = x3;
            
            betafit=fminsearch('Reco2',beta0,[],TC,PV,E0s);
        
            A=betafit(1);
            Rref(jj,1) = A;
        
            for j = 1:1:length(TC)
                yfit=Rref(jj,1).*exp(E0s.*(1./(10+46.02)-1./(TC(j,1)+46.02)));
                Res(j,1) = PV(j,1)-yfit;
            end        
        
            yresid = Res;
            SSresid = sum(yresid.^2);
            SStotal = (length(PV)-1) * var(PV);
            rsq = 1 - SSresid/SStotal;         
        end                          
        
        if(ks<min_TRF)||(rsq<rsq_limit_TRF)          
            wdszi = 10;
            if(jj==1)
                wdszi = wdszi*5;
            end
            for js = 1:1:wdszi
                ks = 1;
                i0 = i0 - delta/20;
                i1 = i1 + delta/20-1;
                i0 = max(i0,1);
                i1 = min(i1,n);
                clear x2 x3 t1 t2
                clear TC PV Res yresid SSresid SStotal rsq  
                
                for j = i0:1:i1

                    time=mod(j,nnn);
                    if(time==0)
                        time=nnn;
                    end
            
                    for ii=1:1:n_ss
                        Rmaxp = 1;
                        if(time<ceil(nnn/2)+1)||(time>irmax(ii)+2*nnn/24)
                            Rmaxp = 0;
                        end                        
                        if(j>=ss(ii)+1)&&(j<=ss(ii+1))
                            if(Rmaxp==1)
                                u_l=u_l_rmax(ii);
                                u_h=u_h_rmax(ii);
                            else
                                u_l=u_l_nrmax(ii);
                                u_h=u_h_nrmax(ii);
                                if(drainage(ii)==1)
                                    u_l=9999;
                                    u_h=-9999;
                                end
                            end
                        end
                    end
            
                    if(isnan(Fscn(j))==0)&&...
                    (isnan(tc(j))==0)&&...
                    (Fsc(j)<upper_Fc)&&...
                    (Fsc(j)>Fc_limit)&&...
                    (ustar(j)>(1-0.05*js)*u_l)&&...
                    (ustar(j)<u_h)&&...
                    (isnan(ustar(j))==0)
                        x3(ks,1) = Fscn(j);
                        x2(ks,1) = tc(j);
                        ks = ks + 1;
                    end
                    
                end
                
                if(ks>=min_TRF+1)
                    TC = x2;
                    PV = x3;
            
                    betafit=fminsearch('Reco2',beta0,[],TC,PV,E0s);
                
                    A=betafit(1);
                    Rref(jj,1) = A;
        
                    for k = 1:1:length(TC)
                        yfit=Rref(jj,1).*exp(E0s.*(1./(10+46.02)-1./(TC(k,1)+46.02)));
                        Res(k,1) = PV(k,1)-yfit;
                    end        
        
                    yresid = Res;
                    SSresid = sum(yresid.^2);
                    SStotal = (length(PV)-1) * var(PV);
                    rsq = 1 - SSresid/SStotal;
                else
                    rsq = -99999;                   
                end
                
                if(ks>=min_TRF+1)&&(rsq>rsq_limit_TRF)
                    break;
                end
   
            end
            ks = ks - 1;
        end
        
        if(ks<min_TRF)
            Rref(jj,1) = NaN;
            Re_limit(jj,1) = NaN;      
        else
            sz = size(Res);
            upper = abs(tq(gap_limit,sz(:,1)-1));
            Re_limit(jj,1) = upper*std(Res)/sqrt(sz(:,1));
            
            nod_E0_u(jj,1) = length(PV);
            nod_E0_u(jj,2) = rsq;

            for j = 1:1:length(TC)
                E0_u(j,(jj-1)*2+1)=TC(j,1);
                E0_u(j,(jj-1)*2+2)=PV(j,1);
            end
        
        end
           
        clear x2 x3 t1
        clear t2
        clear TC PV Res yresid SSresid SStotal rsq

    end
  
% linear interpolation Rref and Re_limit
temp_ref = NaN(ceil(n/nnn),2);
for i=1:1:ceil(n/nnn/noverlap)
    temp_ref((i-1)*noverlap+ceil(noverlap/2),1)=Rref(i,1);
    temp_ref((i-1)*noverlap+ceil(noverlap/2),2)=Re_limit(i,1);
end

for j=1:1:2
    i=2;
    while isnan(temp_ref(1,j))==1;
        temp_ref(1,j)=temp_ref(i,j);
        i=i+1;
    end
end

for j=1:1:2
    i=0;
    while isnan(temp_ref(ceil(n/nnn),j))==1;
        temp_ref(ceil(n/nnn),j)=temp_ref(ceil(n/nnn)-i,j);
        i=i+1;
    end
end

for j = 1:1:2
    for i = 2:1:ceil(n/nnn)
        if(isnan(temp_ref(i,j))==1)
            if(isnan(temp_ref(i-1,j))~=1)
                i0 = i-1;
                y0 = temp_ref(i-1,j);
            end
        end
        if(isnan(temp_ref(i,j))~=1)
            if(isnan(temp_ref(i-1,j))==1)
                i1 = i;
                y1 = temp_ref(i,j);
                for k = i0+1:1:i1-1
                    temp_ref(k,j)=y0+(y1-y0)/(i1-i0)*(k-i0);
                end
            else
                i0 = i;
                y0 = temp_ref(i,j);                  
            end
        end          
    end
end

clear Rref Re_limit

Rref(:,1)=temp_ref(:,1);
Re_limit(:,1)=temp_ref(:,2);

clear temp_ref

E0s_set(1) = E0s;
Rref_set(:,1) = Rref;
Re_limit_set(:,1) = Re_limit;

clear E0s Rref Re_limit

%% Carbon flux partitioning (ustar correction)

Re = NaN(n,1);
GPP = NaN(n,1);

for i = 1:1:2
    Fc_filled(:,i) = Fc_filled(:,1);        % 1: nighttime correction, 2: Before nighttime correction
end

for k = 1:1:1

    if(E0_long=='T')
        E0l = E0l_set(k);
    end

    E0s = E0s_set(k);
    Rref = Rref_set(:,k);
    Re_limit = Re_limit_set(:,k);
   
    for j = 1:1:n
        
        time=mod(j,nnn);
        if(time==0)
            time=nnn;
        end
          
        for ii=1:1:n_ss
            Rmaxp = 1;
            if(time<ceil(nnn/2)+1)||(time>irmax(ii)+2*nnn/24)
                Rmaxp = 0;
            end            
            if(j>=ss(ii)+1)&&(j<=ss(ii+1))
                if(Rmaxp==1)
                    u_l=u_l_rmax(ii);
                    u_h=u_h_rmax(ii);
                else
                    u_l=u_l_nrmax(ii);
                    u_h=u_h_nrmax(ii);
                    if(drainage(ii)==1)
                        u_l=9999;
                        u_h=-9999;
                    end
                end
            end
        end
        
        ks = ceil(j/nnn);
        if(E0_long=='T')
            yfit=Rref(ks).*exp(E0l.*(1./(10.+46.02)-1./(tc(j)+46.02)));
        else
            yfit=Rref(ks).*exp(E0s.*(1./(10.+46.02)-1./(tc(j)+46.02)));
        end
        Re(j,k) = yfit;
        
        if(rsdn(j)<rsdn_limit)                 % nighttime condition
            % Re(j,k) = Fc_filled(j,2);
            if(isnan(Fscn(j))==1)||...
              (Fscn(j)>upper_Fc)||...
              (Fscn(j)<Fc_limit)||...
              (ustar(j)<u_l)||...
              (ustar(j)>u_h)||...
              (isnan(ustar(j))==1)
                    Fc_filled(j,k) = yfit;
                    Re(j,k) = Fc_filled(j,k);
            end
        end
        
        GPP(j,k) = Re(j,k)- Fc_filled(j,k);
        
    end

end

figure(2*n_ss+2)
plot(time1,Fsc,time1,Fc_filled(:,1),'or')
set(gca,'XTick',[year0:1/12:year0+0.9999999]);
set(gca,'xticklabel',xticks)            
ylim = [-1.5,1.5];
set(gca,'xLim',xlim(:))
ylabel('F_c (mgm^{-2}s^{-1})')

%%
disp('-------------------------------------------------------------------')
disp('   ')
disp('Calculating daily mean values')
disp('   ')
disp('-------------------------------------------------------------------')
display('calculation of daily mean. Unit is [C g/m2/day].')
disp('-------------------------------------------------------------------')

Fsc_filled_daily = zeros(n/nnn,1);
GPP_daily = zeros(n/nnn,1);
Re_daily = zeros(n/nnn,1);
k = 1;
for i = 1:nnn:n
    for j = i:1:(i-1)+nnn
        for ii = 1:1:1
            Fsc_filled_daily(k,ii) = Fsc_filled_daily(k,ii) + Fc_filled(j,ii);
            GPP_daily(k,ii) = GPP_daily(k,ii) + GPP(j,ii);
            Re_daily(k,ii) = Re_daily(k,ii) + Re(j,ii);
        end
    end
    for ii = 1:1:1
        Fsc_filled_daily(k,ii) = Fsc_filled_daily(k,ii).*(3600./(nnn./24)./1000.*12/44);
        GPP_daily(k,ii) = GPP_daily(k,ii).*(3600./(nnn./24)./1000.*12/44);    
        Re_daily(k,ii) = Re_daily(k,ii).*(3600./(nnn./24)./1000.*12/44);
    end
    k = k + 1;    
end

for ii = 1:1:1
    NEE_annual(ii) = mean(Fc_filled(:,ii))*(1800*48*(n/nnn)*12/44/1000)
    GPP_annual(ii) = mean(GPP(:,ii))*(1800*48*(n/nnn)*12/44/1000)
    Re_annual(ii) = mean(Re(:,ii))*(1800*48*(n/nnn)*12/44/1000)
    NEE_std_annual(ii) = std(Fsc_filled_daily(:,ii))/sqrt(n/nnn)*(n/nnn)
    GPP_std_annual(ii) = std(GPP_daily(:,ii))/sqrt(n/nnn)*(n/nnn)
    Re_std_annual(ii) = std(Re_daily(:,ii))/sqrt(n/nnn)*(n/nnn)
end

save GCK_2008_MPTm.mat
