# Supplementary material for: Modification of the moving point test method for nighttime eddy CO2 flux filtering on hilly and complex terrains
Source: MethodsX. 2019 May 14;6:1207–17. doi: 10.1016/j.mex.2019.05.012 (PMC6541885; doi:10.1016/j.mex.2019.05.012)
Supplement: Supplementary file 2 [file mmc2.zip]

Archive with 1 entries (1 files):
- Reco.m
