# Supplementary material for: Modification of the moving point test method for nighttime eddy CO2 flux filtering on hilly and complex terrains
Source: MethodsX. 2019 May 14;6:1207–17. doi: 10.1016/j.mex.2019.05.012 (PMC6541885; doi:10.1016/j.mex.2019.05.012)
Supplement: Supplementary file 3 [file mmc3.zip › Reco2.m]

function SSE=Reco2(beta,TC,PV,E0)
A=beta(1);
PVPred=A.*exp( E0.*(1./(10.+46.02)-1./(TC+46.02)) );
Err=PVPred-PV;
SSE=Err'*Err;
