# Supplementary material for: Modification of the moving point test method for nighttime eddy CO2 flux filtering on hilly and complex terrains
Source: MethodsX. 2019 May 14;6:1207–17. doi: 10.1016/j.mex.2019.05.012 (PMC6541885; doi:10.1016/j.mex.2019.05.012)
Supplement: Supplementary file 4 [file mmc4.csv]

NaN	NaN	-8.87215	0	0.336
NaN	NaN	-9.04047	0	0.366
NaN	NaN	-9.07006	0	NaN
NaN	NaN	-9.30134	0	0.33
NaN	NaN	-9.346	0	0.237
NaN	NaN	-9.44989	0	NaN
NaN	NaN	-9.61162	0	0.247
NaN	NaN	-9.88583	0	0.186
NaN	NaN	-9.8742	0	NaN
NaN	NaN	-9.82185	0	0.471
NaN	NaN	-9.95168	0	0.244
NaN	NaN	-10.1102	0	NaN
NaN	NaN	-10.2299	0	0.293
NaN	NaN	-10.4739	0	NaN
NaN	NaN	-10.2378	0	0.339
NaN	NaN	-10.5604	0	NaN
NaN	NaN	-10.7145	1.7	0.187
-0.050691444	-0.050691444	-10.2729	33.54	0.334
-0.147726943	-0.147726943	-9.30665	106.64	0.454
-0.179834847	-0.179834847	-8.4592	186.51	0.237
-0.07860726	-0.07860726	-8.06543	246.96	0.437
-0.027839348	-0.027839348	-7.87035	310.07	0.583
-0.156044794	-0.156044794	-7.24587	398.77	0.726
-0.079774611	-0.079774611	-6.946	444.26	0.576
NaN	-0.073447662	-6.10975	481.63	0.701
NaN	-0.073447662	-6.06553	473.6	NaN
NaN	-0.055404857	-5.57583	495.31	0.581
-0.046755941	-0.046755941	-5.52642	477.59	0.316
-0.067120713	-0.067120713	-5.61741	448.05	0.419
-0.087145587	-0.087145587	-5.42682	409.77	0.663
-0.116278263	-0.116278263	-4.47537	350.8	0.557
-0.221728978	-0.221728978	-4.42619	280.04	0.534
-0.106731749	-0.106731749	-4.39763	202.9	0.485
0.013623951	0.013623951	-5.16386	55.79	0.412
NaN	NaN	-5.29009	19.8	0.339
NaN	NaN	-5.49103	2.61	NaN
NaN	NaN	-5.84057	0	0.165
NaN	NaN	-6.28852	0	NaN
NaN	NaN	-6.56587	0	0.244
NaN	NaN	-6.85028	0	NaN
NaN	NaN	-7.24053	0	0.202
0.014528073	0.014528073	-7.18551	0	0.104
0.016052352	0.016052352	-7.46321	0	0.112
0.075827682	0.075827682	-8.5251	0	0.18
0.04885639	0.04885639	-9.3545	0	0.114
0.057428315	0.057428315	-9.9408	0	0.16
-0.031687403	-0.031687403	-10.6641	0	0.07
0.038167415	0.038167415	-10.8842	0	0.102
0.067102429	0.067102429	-11.4505	0	0.116
NaN	NaN	-11.5217	0	0.079
NaN	NaN	-11.4315	0	NaN
NaN	NaN	-11.7433	0	0.16
-0.036599998	-0.036599998	-12.1648	0	0.078
NaN	NaN	-12.2206	0	0.092
NaN	NaN	-12.6061	0	NaN
NaN	NaN	-12.8378	0	NaN
NaN	NaN	-12.8881	0	0.065
-0.094884356	-0.094884356	-13.0744	0	0.079
-0.041180385	-0.041180385	-13.0229	0	0.06
-0.010631398	-0.010631398	-13.512	0	0.045
-0.147343645	-0.147343645	-13.2299	0	0.071
-0.039952422	-0.039952422	-13.0504	0	0.079
-0.122559794	-0.122559794	-13.6776	0	0.084
NaN	NaN	-13.4323	0	0.129
NaN	NaN	-13.0034	0	NaN
NaN	-0.039952422	-12.7126	33.72	0.066
-0.118911591	-0.118911591	-10.8508	109.26	0.102
-0.327256305	-0.327256305	-9.09203	191.5	0.124
-0.108485104	-0.108485104	-7.52949	272.56	0.098
-0.188832108	-0.188832108	-5.18658	348.49	0.449
-0.376353851	-0.376353851	-4.1679	410.27	0.539
0.073351051	0.073351051	-4.1003	455.61	0.56
-0.055404857	-0.055404857	-3.55242	480.79	0.48
-0.266097213	-0.266097213	-2.62051	496.35	0.458
-0.135507141	-0.135507141	-2.40826	497.64	0.584
NaN	-0.14772865	-2.02926	484.65	0.474
NaN	-0.216840419	-2.12457	447.31	NaN
NaN	-0.216293512	-1.65263	404.82	0.539
-0.192750583	-0.192750583	-1.1542	349.58	0.56
0.016196293	0.016196293	-1.25222	284.31	0.583
-0.058604906	-0.058604906	-1.2868	211.11	0.48
NaN	-0.052200232	-1.86656	55.4	0.351
NaN	NaN	-2.16953	16.46	NaN
NaN	NaN	-2.31997	2.68	NaN
NaN	NaN	-2.96348	0	0.162
0.163843503	0.163843503	-3.62399	0	0.18
NaN	NaN	-4.44786	0	0.055
NaN	NaN	-5.02201	0	NaN
NaN	NaN	-5.39997	0	0.04
0.096408889	0.096408889	-6.02205	0	0.075
-0.056421236	-0.056421236	-6.6821	0	0.117
NaN	NaN	-6.98989	0	0.22
NaN	NaN	-7.23843	0	NaN
NaN	NaN	-7.74176	0	0.034
-0.093028047	-0.093028047	-7.69557	0	0.079
0.123554021	0.123554021	-8.63495	0	0.024
-0.053601858	-0.053601858	-8.3506	0	0.041
-0.101701789	-0.101701789	-8.23275	0	0.045
0.034264965	0.034264965	-8.51301	0	0.039
-0.07948388	-0.07948388	-7.99324	0	0.027
-0.118837274	-0.118837274	-7.03882	0	0.043
NaN	NaN	-7.2085	0	0.041
NaN	NaN	-7.36828	0	NaN
NaN	NaN	-6.90974	0	0.094
NaN	NaN	-6.99267	0	0.155
NaN	NaN	-6.50532	0	0.084
NaN	NaN	-6.29406	0	0.077
NaN	NaN	-6.19208	0	0.137
NaN	NaN	-6.00745	0	NaN
NaN	NaN	-5.44536	0	0.097
-0.059436062	-0.059436062	-6.05664	0	0.114
-0.126050099	-0.126050099	-5.70959	0	0.156
0.102414105	0.102414105	-5.80921	0	0.21
-0.007442002	-0.007442002	-5.6995	8.6	0.067
-0.060629594	-0.060629594	-5.2153	32.2	0.179
-0.203576774	-0.203576774	-4.19388	102.67	0.285
NaN	-0.081526174	-3.23726	186.39	0.194
NaN	-0.091935794	-1.24294	193.19	0.195
NaN	-0.081526174	-0.87891	176.98	0.283
NaN	-0.058604906	-0.568279	257.7	0.232
NaN	-0.0741226	0.4905	313.64	0.201
NaN	-0.144939203	1.6451	369.79	0.197
NaN	-0.144939203	2.36609	309.7	0.289
NaN	-0.199587259	3.26979	372.99	0.303
NaN	-0.144939203	4.69279	342.6	0.369
NaN	-0.213353013	5.22875	363.62	0.45
0.000342108	0.000342108	5.12117	309.89	0.733
-0.027176285	-0.027176285	4.92289	258.66	0.667
0.017143542	0.017143542	4.67091	181.56	0.633
0.090582796	0.090582796	4.05566	67.75	0.409
0.034547721	0.034547721	3.63678	26.88	0.448
0.116640633	0.116640633	2.90325	3.24	0.171
0.133277477	0.133277477	1.88366	0	0.172
0.041633051	0.041633051	0.675941	0	0.146
0.054117719	0.054117719	-0.314241	0	0.136
0.065265	0.065265	1.08641	0	0.143
0.033535166	0.033535166	0.354991	0	0.109
NaN	NaN	-1.72591	0	0.207
-0.170753296	-0.170753296	-2.2799	0	0.156
NaN	NaN	-2.85539	0	0.069
NaN	NaN	-3.18001	0	NaN
NaN	NaN	-3.52083	0	0.109
-0.001318927	-0.001318927	-3.55694	0	0.106
0.087977923	0.087977923	-4.11833	0	0.101
0.132852168	0.132852168	-4.86475	0	0.098
0.075374004	0.075374004	-4.70707	0	0.035
0.097805752	0.097805752	-4.69478	0	0.215
0.103114322	0.103114322	-5.09479	0	0.068
0.053040859	0.053040859	-5.15892	0	0.106
0.056850638	0.056850638	-5.64106	0	0.189
NaN	NaN	-6.28779	0	0.114
0.061771058	0.061771058	-6.94306	0	0.046
0.033316449	0.033316449	-6.95787	0	0.121
NaN	NaN	-7.96104	0	0.09
NaN	NaN	-7.69704	0	0.152
NaN	NaN	-7.97488	0	NaN
NaN	NaN	-8.87526	0	0.066
NaN	NaN	-8.60307	0	0.129
-0.099174345	-0.099174345	-8.74794	0	0.055
-0.051697349	-0.051697349	-8.74991	0	0.085
-0.018925951	-0.018925951	-8.64105	1.43	0.054
NaN	0.001152636	-7.77919	29.55	0.132
NaN	0.013623951	-6.74282	93.08	NaN
NaN	-0.091935794	-4.42933	170.15	0.043
0.097449737	0.097449737	-4.23926	242.23	0.089
0.205671548	0.205671548	-3.29808	306.19	0.197
NaN	-0.172640705	-1.8869	350.49	0.19
NaN	-0.224187458	-0.504044	397.78	0.287
-0.255624333	-0.255624333	0.0538517	433.02	0.42
-0.132763449	-0.132763449	0.481653	435.28	0.328
NaN	-0.190935491	1.54464	440.62	0.274
NaN	-0.162487982	1.71886	422.95	0.293
0.459817458	0.459817458	1.60292	370.9	0.346
0.711480614	0.711480614	1.99229	259.03	0.25
NaN	-0.147868102	1.98445	205.16	0.313
-0.091355657	-0.091355657	1.87955	124.77	0.3
0.138450558	0.138450558	1.81061	75.82	0.142
0.055520006	0.055520006	1.50819	46.96	0.097
0.109781096	0.109781096	0.904043	21.24	0.106
-0.063015897	-0.063015897	0.255865	1.91	0.122
-0.316207491	-0.316207491	-0.361917	0	0.059
-0.361810901	-0.361810901	-0.354548	0	0.055
-0.004839435	-0.004839435	-0.6088	0	0.06
0.107091622	0.107091622	-0.925251	0	0.041
NaN	NaN	-1.48675	0	0.089
NaN	NaN	-1.33567	0	NaN
NaN	NaN	-1.28933	0	0.068
NaN	NaN	-1.49842	0	NaN
NaN	NaN	-1.61479	0	0.146
NaN	NaN	-2.01032	0	0.132
NaN	NaN	-2.21263	0	0.044
NaN	NaN	-2.48246	0	0.11
NaN	NaN	-2.59126	0	NaN
NaN	NaN	-3.14019	0	NaN
NaN	NaN	-3.31328	0	0.108
-0.036052125	-0.036052125	-3.70055	0	0.1
-0.019867683	-0.019867683	-4.08978	0	0.076
0.137687114	0.137687114	-4.71772	0	0.054
-0.070454516	-0.070454516	-5.29184	0	0.09
NaN	NaN	-5.64909	0	0.082
NaN	NaN	-6.17103	0	0.095
NaN	NaN	-5.93959	0	0.069
-0.284160732	-0.284160732	-6.47448	0	0.042
-0.234325072	-0.234325072	-6.7674	0	0.083
-0.102247161	-0.102247161	-7.00449	0	0.047
-0.027343646	-0.027343646	-7.21841	0	0.054
NaN	NaN	-7.28502	0	0.054
NaN	NaN	-7.23867	0	NaN
NaN	NaN	-7.53368	0	0.088
NaN	0.002978235	-7.27464	27.6	0.032
NaN	-0.094976412	-6.29898	95.63	0.035
NaN	-0.091935794	-4.50962	172.19	NaN
NaN	-0.106731749	-2.2103	250.8	NaN
NaN	-0.105287257	-1.352	315.5	0.13
NaN	-0.172640705	0.103331	361.51	0.237
NaN	-0.152530827	1.07726	403.55	0.189
NaN	0.004348607	1.44965	264.08	0.166
NaN	-0.070326788	1.87065	321.96	0.169
NaN	-0.192480019	3.47022	439.57	0.576
NaN	-0.190935491	3.54197	422.05	0.494
NaN	-0.144939203	3.54078	367.72	0.376
NaN	-0.013417088	3.90946	263.62	0.43
NaN	-0.144939203	4.38905	350.01	0.607
NaN	-0.013417088	4.16807	263	0.513
NaN	-0.088603624	4.11932	167.6	NaN
NaN	0.034422957	3.44841	65.19	0.429
0.034298194	0.034298194	2.66543	22.3	0.174
0.076971034	0.076971034	1.4034	2.84	0.123
0.005308505	0.005308505	0.0867372	0	0.162
-0.227968457	-0.227968457	-0.493308	0	0.176
-0.155528981	-0.155528981	-1.13408	0	0.1
NaN	NaN	-1.54947	0	0.107
NaN	NaN	-1.81655	0	NaN
NaN	NaN	-2.64629	0	NaN
NaN	NaN	-2.74628	0	NaN
NaN	NaN	-2.68415	0	0.088
NaN	NaN	-3.47425	0	0.121
NaN	NaN	-3.40384	0	NaN
NaN	NaN	-3.94546	0	0.064
NaN	NaN	-3.65543	0	0.113
NaN	NaN	-4.1745	0	0.171
NaN	NaN	-4.37735	0	0.099
NaN	NaN	-3.9663	0	NaN
NaN	NaN	-2.93377	0	NaN
NaN	NaN	-2.8561	0	NaN
NaN	NaN	-3.06574	0	NaN
NaN	NaN	-2.15306	0	0.056
NaN	NaN	-2.58377	0	0.029
NaN	NaN	-1.76686	0	NaN
NaN	NaN	-1.26405	0	0.078
0.059968004	0.059968004	-1.66571	0	0.043
NaN	NaN	-2.24569	0	0.07
NaN	NaN	-1.74551	0	NaN
NaN	NaN	-1.51383	0	NaN
NaN	NaN	-1.63518	0	0.047
0.038069712	0.038069712	-1.58049	0	0.072
-0.031547108	-0.031547108	-1.81772	1.4	0.045
-0.076461257	-0.076461257	-1.75908	17.68	0.088
-0.052200232	-0.052200232	-1.28636	35.05	0.071
-0.071167393	-0.071167393	-0.829642	51.16	0.088
-0.054120727	-0.054120727	-0.232119	106.17	0.095
0.015572823	0.015572823	0.237238	151.51	0.091
-0.140572459	-0.140572459	1.07732	164.42	0.106
0.029356113	0.029356113	2.48451	178.55	0.142
0.018360431	0.018360431	3.4944	163.33	0.168
0.053743899	0.053743899	3.73854	174.7	0.369
-0.181855778	-0.181855778	4.20012	212.42	0.285
-0.191604137	-0.191604137	4.84016	244.92	0.358
0.006653581	0.006653581	4.91861	191.1	0.329
-0.085851592	-0.085851592	5.20053	128.1	0.256
-0.059717604	-0.059717604	5.2501	104.86	0.221
0.005564328	0.005564328	5.37225	86.11	0.232
-0.022821484	-0.022821484	5.55039	69.4	0.185
0.03494672	0.03494672	5.34893	31.01	0.172
0.01587484	0.01587484	4.89527	4.87	0.085
0.074358158	0.074358158	3.96694	0	0.169
0.251472177	0.251472177	3.36909	0	0.09
0.105857344	0.105857344	2.78977	0	0.118
0.164497891	0.164497891	2.42835	0	0.104
0.136664673	0.136664673	2.00335	0	0.122
0.061247655	0.061247655	1.42836	0	0.069
-0.238462316	-0.238462316	1.03766	0	0.051
0.004961248	0.004961248	0.572248	0	0.053
NaN	NaN	0.629154	0	0.069
NaN	NaN	0.420609	0	0.05
NaN	NaN	0.0872342	0	0.051
-0.070470138	-0.070470138	-0.0667374	0	0.053
NaN	NaN	0.122543	0	0.049
NaN	NaN	-0.0396584	0	0.049
NaN	NaN	-0.10779	0	0.082
NaN	NaN	0.0265687	0	0.058
NaN	NaN	-0.183403	0	0.028
NaN	NaN	-0.249206	0	0.041
NaN	NaN	-0.141645	0	0.07
NaN	NaN	-0.0756519	0	0.047
NaN	NaN	-0.45164	0	0.042
NaN	NaN	-0.706667	0	0.025
NaN	NaN	-0.612837	0	0.067
NaN	NaN	-0.249364	0	0.08
NaN	NaN	-0.501829	0	0.033
NaN	NaN	-0.705143	0	0.05
NaN	NaN	-1.4382	0	0.088
NaN	NaN	-1.67527	0	0.09
NaN	NaN	-2.10871	0	0.087
NaN	NaN	-2.03565	0	0.128
NaN	NaN	-1.51593	1.99	0.13
NaN	NaN	-1.26765	9.31	NaN
NaN	-0.02168217	-1.0079	23.84	0.109
-0.099976902	-0.099976902	-0.531457	37.57	0.099
NaN	-0.051139079	0.0556184	66.65	0.14
NaN	-0.054120727	0.691074	104.26	0.22
NaN	-0.051139079	0.84018	55.55	NaN
NaN	-0.052629903	1.39969	78.19	NaN
NaN	-0.033301313	1.93562	108.3	0.277
NaN	-0.186729957	2.58671	232.51	0.209
NaN	-0.191604137	3.38803	231.13	0.141
-0.254856758	-0.254856758	4.39846	225.4	0.168
-0.238272893	-0.238272893	4.54027	204.4	0.237
-0.277051279	-0.277051279	4.99004	176.89	0.186
NaN	-0.080646969	4.79285	169.51	0.295
NaN	-0.043835276	4.2449	119.97	NaN
NaN	0.034422957	3.69022	57.07	0.18
-0.066195245	-0.066195245	2.91185	19.86	0.237
-0.423341364	-0.423341364	2.21441	1.97	0.171
-0.251503676	-0.251503676	0.854911	0	0.097
0.015629557	0.015629557	0.0803683	0	0.092
-0.157428534	-0.157428534	-0.615215	0	0.069
0.223915617	0.223915617	-1.3254	0	0.129
NaN	NaN	-1.73877	0	0.088
NaN	NaN	-1.93685	0	0.116
NaN	NaN	-2.74605	0	0.108
NaN	NaN	-2.71356	0	0.063
NaN	NaN	-3.01297	0	0.069
NaN	NaN	-3.31069	0	0.089
NaN	NaN	-3.38504	0	0.046
NaN	NaN	-3.85793	0	NaN
NaN	NaN	-3.9697	0	0.045
NaN	NaN	-4.3234	0	NaN
NaN	NaN	-4.82356	0	0.088
NaN	NaN	-4.73623	0	NaN
NaN	NaN	-3.9908	0	0.106
NaN	NaN	-4.78353	0	NaN
NaN	NaN	-4.69936	0	0.146
NaN	NaN	-4.87019	0	0.138
NaN	NaN	-4.80231	0	0.068
NaN	NaN	-5.31255	0	0.082
NaN	NaN	-5.32805	0	0.129
NaN	NaN	-5.45811	0	0.115
NaN	NaN	-5.03822	0	0.082
NaN	NaN	-4.51433	0	0.051
NaN	NaN	-4.65317	0	0.123
NaN	NaN	-4.25369	0	0.042
NaN	NaN	-4.51028	0	0.029
NaN	NaN	-4.45879	8.92	0.087
NaN	-0.007442002	-4.26599	35.19	0.197
NaN	-0.033048503	-3.84907	89.06	0.041
NaN	-0.081526174	-2.09945	195.26	0.078
NaN	-0.081526174	-1.41754	203.71	NaN
NaN	-0.091935794	-0.717512	223.59	0.127
NaN	-0.034728373	0.575035	261.02	0.103
NaN	0.004285627	2.02973	277.38	0.111
NaN	-0.225013538	3.68712	452.65	0.373
NaN	-0.236351157	3.93782	434.9	0.263
NaN	-0.072298547	3.99395	320.02	0.343
NaN	-0.072298547	4.11492	332.34	NaN
NaN	-0.104516031	4.07317	256.95	0.178
NaN	-0.147868102	4.44999	205.36	0.146
NaN	-0.075442346	4.36305	139.39	0.172
NaN	-0.022821484	4.09521	99.17	0.288
NaN	0.034422957	3.80337	62.75	0.252
NaN	0.071369287	3.38863	27	0.287
NaN	NaN	2.9097	4.09	0.281
0.034739966	0.034739966	2.33262	0	0.255
0.152600612	0.152600612	1.92022	0	0.423
0.081162945	0.081162945	1.68285	0	0.392
0.043656895	0.043656895	-0.197281	0	0.097
0.126082135	0.126082135	-1.2124	0	0.043
0.039975684	0.039975684	-1.54965	0	0.1
NaN	NaN	-2.09758	0	0.157
NaN	NaN	-1.63516	0	0.096
NaN	NaN	-2.2519	0	NaN
NaN	NaN	-2.65515	0	0.048
-0.197519225	-0.197519225	-2.6321	0	0.138
-0.081916835	-0.081916835	-2.73963	0	0.121
-0.030632751	-0.030632751	-2.53515	0	0.113
-0.057017077	-0.057017077	-2.66636	0	0.071
NaN	NaN	-2.78691	0	0.096
NaN	NaN	-2.3604	0	NaN
NaN	NaN	-1.41452	0	0.255
NaN	NaN	-1.20386	0	0.211
0.027756156	0.027756156	-2.39587	0	0.128
-0.148074934	-0.148074934	-2.4133	0	0.116
0.00664991	0.00664991	-3.23233	0	0.052
NaN	NaN	-3.32316	0	0.131
-0.058889552	-0.058889552	-3.91294	0	0.088
-0.069680552	-0.069680552	-4.33259	0	0.149
-0.022865108	-0.022865108	-4.84149	0	0.121
-0.214099052	-0.214099052	-4.4538	0	0.131
-0.049145812	-0.049145812	-5.1008	0	0.077
NaN	NaN	-5.04334	0	0.157
NaN	NaN	-5.56985	0	NaN
NaN	0.004367554	-4.85137	23.73	NaN
NaN	-0.132103184	-4.72111	76.71	NaN
NaN	-0.071116554	-3.28199	133.85	0.132
-0.01085184	-0.01085184	-1.90622	217.28	0.103
-0.259236418	-0.259236418	-1.34839	216.87	0.158
-0.27110943	-0.27110943	-0.143557	224.84	0.185
NaN	-0.058604906	0.192437	225.18	0.337
NaN	-0.075442346	1.09728	226.13	0.426
-0.311890451	-0.311890451	1.27263	235.21	0.416
-0.26947273	-0.26947273	1.18741	164.01	0.259
0.017919948	0.017919948	0.921585	129.68	0.359
-0.125210403	-0.125210403	0.898327	133.52	0.512
-0.354207282	-0.354207282	0.697003	102.28	0.407
0.030663853	0.030663853	0.571711	99.98	0.49
-0.076071164	-0.076071164	-0.0388219	79.16	0.455
-0.051139079	-0.051139079	-0.311566	53.44	0.194
-0.016279255	-0.016279255	-0.490959	38.25	0.165
-0.058710145	-0.058710145	-0.516797	11.95	0.151
0.004192543	0.004192543	-0.619377	1.4	0.149
0.0420115	0.0420115	-0.788854	0	0.081
-0.02168217	-0.02168217	-0.781332	0	0.107
0.106194686	0.106194686	-1.1892	0	0.101
0.080464715	0.080464715	-1.2253	0	0.173
0.048899761	0.048899761	-1.35181	0	0.266
0.023552671	0.023552671	-1.58214	0	0.111
-0.030102793	-0.030102793	-1.88284	0	0.099
-0.007842437	-0.007842437	-2.21572	0	0.1
-0.188901759	-0.188901759	-2.74366	0	0.105
-0.002992918	-0.002992918	-3.11903	0	0.086
0.346760432	0.346760432	-3.52589	0	0.136
NaN	NaN	-3.5426	0	0.095
NaN	NaN	-4.29165	0	0.247
NaN	NaN	-4.49653	0	0.116
NaN	NaN	-4.82877	0	NaN
NaN	NaN	-5.15829	0	0.051
-0.019404473	-0.019404473	-5.45647	0	0.069
NaN	NaN	-5.7565	0	0.141
NaN	NaN	-6.05035	0	NaN
NaN	NaN	-5.9996	0	NaN
NaN	NaN	-6.1559	0	NaN
NaN	NaN	-6.39329	0	0.115
0.022393622	0.022393622	-6.40403	0	0.07
-0.017726942	-0.017726942	-6.61592	0	0.15
0.118272393	0.118272393	-7.19101	0	0.108
NaN	NaN	-7.64237	0	0.074
NaN	NaN	-7.86295	0	NaN
NaN	NaN	-8.05793	0	0.05
-0.000681993	-0.000681993	-8.01473	0	0.046
-0.144946636	-0.144946636	-8.04792	33.01	0.094
NaN	-0.027870972	-7.01825	98.84	0.072
NaN	-0.027870972	-6.41259	129.73	NaN
NaN	-0.061136951	-4.53344	249.15	0.149
-0.395029447	-0.395029447	-2.95959	323.07	0.222
-0.635989477	-0.635989477	-1.81837	387.65	0.46
-0.422508242	-0.422508242	-0.282682	440.41	0.454
-0.134040473	-0.134040473	1.02896	470.07	0.49
-0.256002528	-0.256002528	2.05689	493.78	0.303
-0.194024547	-0.194024547	2.88948	487.51	0.32
-0.307833848	-0.307833848	2.51829	473.48	0.321
-0.190935491	-0.190935491	2.44151	442.91	0.314
-0.117407695	-0.117407695	3.00907	393.41	0.273
-0.144939203	-0.144939203	3.73917	321.07	0.266
0.040788159	0.040788159	3.3232	247.19	0.234
-0.075442346	-0.075442346	3.31844	177.27	0.264
-0.027952948	-0.027952948	2.2841	79.91	0.248
0.068380417	0.068380417	1.40416	25.81	0.128
0.054848867	0.054848867	0.0959937	4.25	0.089
0.074391318	0.074391318	-0.638943	0	0.133
0.061570705	0.061570705	-1.52713	0	0.158
0.041157938	0.041157938	-1.9425	0	0.107
-0.053382084	-0.053382084	-2.00616	0	0.137
-0.100088623	-0.100088623	-2.3511	0	0.144
0.029877052	0.029877052	-2.46017	0	0.107
-0.046095158	-0.046095158	-2.22803	0	0.101
-0.087600602	-0.087600602	-2.55179	0	0.177
NaN	NaN	-2.47396	0	0.036
NaN	NaN	-2.05216	0	NaN
NaN	NaN	-2.38103	0	NaN
NaN	NaN	-2.18468	0	0.17
-0.131465099	-0.131465099	-2.01042	0	0.066
NaN	NaN	-2.00827	0	0.055
NaN	NaN	-1.69138	0	NaN
NaN	NaN	-1.94428	0	0.065
NaN	NaN	-1.92635	0	0.145
-0.117782257	-0.117782257	-1.2862	0	0.249
-0.307818259	-0.307818259	-0.870806	0	0.336
-0.153804664	-0.153804664	-0.705967	0	0.27
-0.123769011	-0.123769011	-0.747481	0	0.384
-0.066788277	-0.066788277	-0.8855	0	0.345
-0.103849718	-0.103849718	-1.00215	0	0.229
-0.010664495	-0.010664495	-1.19846	0	0.208
-0.047827888	-0.047827888	-1.36808	0	0.191
NaN	NaN	-1.84826	0	0.138
NaN	NaN	-1.93134	0	0.218
NaN	NaN	-3.35785	0	0.163
NaN	NaN	-3.89099	0	0.076
NaN	NaN	-3.86313	0	0.164
NaN	NaN	-3.84581	7.09	0.119
NaN	NaN	-3.72345	11.79	0.278
NaN	-0.002992918	-3.43197	32.88	0.268
NaN	-0.007842437	-3.03855	22.05	0.225
NaN	-0.010664495	-3.00981	26.3	0.312
NaN	-0.010664495	-2.42999	25.9	0.166
NaN	-0.014647245	-2.41439	44.86	0.174
NaN	-0.019867683	-2.12206	44.94	0.185
NaN	-0.025974222	-1.89068	46.41	0.185
NaN	-0.05316048	-1.83355	61.81	0.324
NaN	-0.054120727	-1.62082	60.14	0.235
NaN	-0.027485296	-1.69162	37.17	0.433
NaN	-0.026756778	-1.71396	39	0.202
NaN	-0.024614899	-1.7475	29.64	0.235
NaN	NaN	-1.7308	19.14	0.14
NaN	NaN	-1.78153	6.52	0.178
NaN	NaN	-1.5046	2.58	0.344
NaN	NaN	-1.2692	0	0.234
NaN	NaN	-1.07992	0	0.215
NaN	NaN	-0.954879	0	0.214
NaN	NaN	-0.517431	0	0.108
NaN	NaN	-0.0915796	0	0.155
NaN	NaN	-0.126237	0	0.134
NaN	NaN	-0.0731886	0	0.456
NaN	NaN	0.0943212	0	0.447
NaN	NaN	0.0663821	0	0.206
NaN	NaN	0.0873887	0	0.257
NaN	NaN	0.0856548	0	0.258
NaN	NaN	0.274307	0	0.324
-0.006610109	-0.006610109	0.0552658	0	0.168
0.062283866	0.062283866	-0.0937541	0	0.175
-0.204117725	-0.204117725	0.0785165	0	0.245
0.021106562	0.021106562	0.28966	0	0.212
-0.05192339	-0.05192339	0.286678	0	0.247
-0.08589302	-0.08589302	0.453879	0	0.302
-0.071801206	-0.071801206	0.576939	0	0.28
-0.110195679	-0.110195679	0.545629	0	0.36
-0.044920521	-0.044920521	0.626879	0	0.268
-0.128769217	-0.128769217	0.834082	0	0.28
0.042159436	0.042159436	0.607444	0	0.383
-0.081182517	-0.081182517	0.562886	0	0.336
-0.080507993	-0.080507993	0.754891	0	0.335
-0.038678071	-0.038678071	0.580244	0	0.269
-0.069704865	-0.069704865	0.7815	0	0.277
-0.028213814	-0.028213814	0.59703	0	0.452
0.001613228	0.001613228	0.638221	0	0.147
NaN	NaN	0.77981	0	0.352
NaN	NaN	0.893606	15.73	0.231
NaN	-0.052629903	1.3601	76.5	0.175
NaN	-0.051139079	1.76386	93.46	0.212
NaN	-0.064781537	2.09285	145.92	0.226
-0.243592373	-0.243592373	2.19026	160.68	0.275
-0.191853586	-0.191853586	2.40732	173.54	0.259
-0.192214923	-0.192214923	2.97205	241.17	0.283
-0.281766824	-0.281766824	4.25926	390.58	0.318
-0.29089806	-0.29089806	3.63458	342.63	0.42
0.082722896	0.082722896	3.51459	294.2	0.253
-0.147868102	-0.147868102	3.13648	193.42	0.298
NaN	-0.122706739	3.02603	167.89	0.244
NaN	-0.140572459	3.1948	182.62	NaN
NaN	-0.120203075	3.24655	158.55	0.249
-0.120203075	-0.120203075	3.26412	169.26	0.318
-0.022613415	-0.022613415	3.44099	146.15	0.291
NaN	-0.027952948	3.03544	79.18	0.241
NaN	0.003287238	2.91849	34.34	NaN
NaN	NaN	2.34827	4.98	0.358
0.032060839	0.032060839	1.27436	0	0.421
-0.05769695	-0.05769695	0.569538	0	0.42
-0.042128599	-0.042128599	0.088502	0	0.386
2.38E-05	2.38E-05	-0.475113	0	0.476
0.117544412	0.117544412	-0.936937	0	0.531
-6.55E-05	-6.55E-05	-1.33991	0	0.437
0.008638719	0.008638719	-1.85938	0	0.427
-0.023255575	-0.023255575	-2.33241	0	0.409
0.013468472	0.013468472	-2.65456	0	0.49
0.062677004	0.062677004	-3.03658	0	0.399
0.111288744	0.111288744	-3.66425	0	0.507
-0.013015235	-0.013015235	-4.19312	0	0.403
0.004032754	0.004032754	-4.66492	0	0.358
0.084208137	0.084208137	-5.18325	0	0.42
0.058626582	0.058626582	-5.66351	0	0.38
NaN	NaN	-6.13049	0	0.467
NaN	NaN	-6.56341	0	NaN
NaN	NaN	-6.72977	0	NaN
NaN	NaN	-6.83318	0	NaN
NaN	NaN	-7.1319	0	0.567
NaN	NaN	-7.45496	0	NaN
NaN	NaN	-7.80369	0	0.315
0.016014667	0.016014667	-8.18862	0	0.22
0.014513935	0.014513935	-8.41087	0	0.137
-0.000991165	-0.000991165	-8.69906	0	0.22
0.034402444	0.034402444	-8.83875	0	0.187
NaN	NaN	-9.24463	0	0.212
NaN	NaN	-9.46566	0	NaN
NaN	NaN	-9.58769	1.92	0.267
0.001254116	0.001254116	-9.69896	21.56	0.243
NaN	-0.133099638	-9.39072	72.26	0.284
NaN	-0.061259734	-8.51214	173.9	NaN
NaN	-0.114923576	-7.66647	224.98	NaN
NaN	-0.301016497	-6.74692	309.63	0.53
-0.141925933	-0.141925933	-6.05843	402.43	0.483
-0.258056409	-0.258056409	-5.3286	416.08	0.504
-0.255666973	-0.255666973	-4.37509	434.39	0.495
-0.14772865	-0.14772865	-3.99522	453.2	0.405
-0.176962692	-0.176962692	-3.76645	416.06	0.62
-0.097003762	-0.097003762	-3.28184	339.09	0.427
-0.113570752	-0.113570752	-2.81589	272.71	0.363
-0.071116554	-0.071116554	-2.4811	175.44	0.35
-0.091935794	-0.091935794	-2.02926	183.89	0.228
-0.141977347	-0.141977347	-1.70428	147.88	0.322
-0.009893532	-0.009893532	-1.50876	137.95	0.295
-0.123119263	-0.123119263	-1.45958	89.59	0.249
-0.033048503	-0.033048503	-1.82148	41.22	0.125
0.024257428	0.024257428	-2.04841	5.97	0.149
NaN	NaN	-2.48785	0	0.096
NaN	NaN	-3.00628	0	NaN
NaN	NaN	-3.32733	0	0.128
NaN	NaN	-3.09753	0	0.241
NaN	NaN	-3.2672	0	NaN
NaN	NaN	-3.20091	0	0.181
-0.089304558	-0.089304558	-3.17548	0	0.214
NaN	NaN	-3.31621	0	0.12
NaN	NaN	-3.53346	0	NaN
NaN	NaN	-3.90519	0	0.129
NaN	NaN	-4.19146	0	NaN
NaN	NaN	-4.4554	0	0.146
0.039466278	0.039466278	-4.75702	0	0.109
0.034225561	0.034225561	-5.12601	0	0.083
NaN	NaN	-5.63551	0	0.137
NaN	NaN	-6.0286	0	NaN
NaN	NaN	-6.12609	0	0.09
0.004702353	0.004702353	-6.47258	0	0.12
0.001051157	0.001051157	-6.87759	0	0.081
NaN	NaN	-7.02001	0	0.081
NaN	NaN	-7.36206	0	NaN
NaN	NaN	-7.24271	0	0.102
NaN	NaN	-7.51164	0	0.07
NaN	NaN	-7.71619	0	NaN
NaN	NaN	-7.5686	0	0.026
-0.023924553	-0.023924553	-7.52748	0	0.053
0.022410231	0.022410231	-7.83318	0	0.069
-0.008307486	-0.008307486	-8.2674	0	0.041
0.05836605	0.05836605	-8.53047	1.5	0.082
NaN	0.003202444	-8.23602	31.2	0.044
NaN	-0.030677878	-7.02636	107.97	NaN
NaN	-0.017733432	-6.61641	162.54	0.098
NaN	-0.114247164	-5.24626	248.3	0.148
NaN	-0.131550393	-4.12277	302.29	0.261
-0.267569195	-0.267569195	-2.82831	408.94	0.349
-0.178056506	-0.178056506	-1.91884	458.85	0.361
NaN	-0.178056506	-1.04257	478.32	0.52
-0.086995595	-0.086995595	-0.25063	480.6	0.413
-0.29517015	-0.29517015	-0.487796	507.42	0.394
NaN	-0.208238896	0.00193681	487.12	0.503
NaN	-0.240772415	-0.0920334	457.57	0.489
NaN	-0.228403735	0.110498	408.32	0.585
-0.152530827	-0.152530827	0.419109	357.27	0.519
0.004285627	0.004285627	0.678837	293.6	0.274
0.004411588	0.004411588	0.681369	225.13	0.496
-0.033301313	-0.033301313	-0.136703	106.13	0.373
0.057568706	0.057568706	-0.960648	26.33	0.246
0.080795393	0.080795393	-1.59298	6.38	0.217
0.080353811	0.080353811	-2.47078	0	0.291
0.076682178	0.076682178	-2.99973	0	0.163
0.110140224	0.110140224	-3.41849	0	0.137
0.102626456	0.102626456	-4.25279	0	0.125
0.260791094	0.260791094	-4.48419	0	0.332
-0.055311643	-0.055311643	-5.27383	0	0.137
-0.275425087	-0.275425087	-6.12752	0	0.275
NaN	NaN	-5.91363	0	0.098
0.109633668	0.109633668	-7.20842	0	0.155
0.061825644	0.061825644	-7.21396	0	0.067
0.124105671	0.124105671	-7.34783	0	0.096
0.111545927	0.111545927	-8.0749	0	0.057
0.078180028	0.078180028	-8.8295	0	0.042
-0.045430394	-0.045430394	-8.99033	0	0.042
-0.034886903	-0.034886903	-9.2424	0	0.038
-0.015463853	-0.015463853	-9.75809	0	0.057
0.022030709	0.022030709	-10.0988	0	0.045
-0.199251965	-0.199251965	-9.86177	0	0.141
-0.092176789	-0.092176789	-9.73725	0	0.077
NaN	NaN	-9.95979	0	0.089
NaN	NaN	-9.92553	0	NaN
NaN	NaN	-10.0122	0	0.055
-0.064563318	-0.064563318	-10.1425	0	0.133
0.122388862	0.122388862	-10.308	0	0.089
NaN	NaN	-10.2294	0	0.085
NaN	NaN	-10.2807	0	NaN
NaN	NaN	-10.8292	0	0.059
NaN	NaN	-10.9137	0	NaN
NaN	NaN	-11.4655	1.41	0.066
0.001333244	0.001333244	-11.0571	26.63	0.087
-0.133099638	-0.133099638	-10.1619	84.96	0.198
-0.007595892	-0.007595892	-8.70843	151.32	0.16
-0.114923576	-0.114923576	-7.5382	223.54	0.142
NaN	-0.213623581	-5.61159	298.03	0.281
-0.380334204	-0.380334204	-4.1146	359.39	0.317
-0.064990773	-0.064990773	-4.32537	422.23	0.549
-0.170291969	-0.170291969	-3.8285	446.21	0.469
-0.28581569	-0.28581569	-2.88742	466.12	0.428
-0.126089442	-0.126089442	-2.72621	479.39	0.553
-0.225542302	-0.225542302	-1.99177	484.64	0.449
-0.157350582	-0.157350582	-1.75382	464.45	0.375
-0.069864031	-0.069864031	-1.63106	380.13	0.377
-0.040794003	-0.040794003	-1.21333	291.93	0.224
-0.031871469	-0.031871469	-1.67538	140.65	0.445
0.068683943	0.068683943	-1.75874	127.12	0.477
-0.049174111	-0.049174111	-1.87695	81.06	0.456
-0.156389111	-0.156389111	-1.96758	34.97	0.334
0.018111667	0.018111667	-2.29789	7.78	0.361
0.089289222	0.089289222	-2.87757	0	0.562
-0.058351667	-0.058351667	-3.16087	0	0.405
0.028155333	0.028155333	-3.30832	0	0.167
-0.025974222	-0.025974222	-3.57164	0	0.216
-0.079639444	-0.079639444	-3.73256	0	0.209
-0.026756778	-0.026756778	-4.07168	0	0.083
0.082322778	0.082322778	-4.35774	0	0.319
0.012684444	0.012684444	-4.53643	0	0.416
0.055434667	0.055434667	-4.84779	0	0.342
0.050125111	0.050125111	-5.40054	0	0.203
-0.010122556	-0.010122556	-5.87937	0	0.325
-0.028971889	-0.028971889	-6.78978	0	0.145
-0.010493111	-0.010493111	-7.79832	0	0.085
NaN	NaN	-8.32823	0	0.203
0.035387111	0.035387111	-9.24176	0	0.071
-0.064558778	-0.064558778	-9.89024	0	0.12
NaN	NaN	-9.76088	0	0.265
0.003202444	0.003202444	-10.3844	0	0.156
-0.068456444	-0.068456444	-10.6422	0	0.194
-0.008291333	-0.008291333	-11.1675	0	0.127
-0.081320333	-0.081320333	-11.5066	0	0.133
-0.020359	-0.020359	-12.0933	0	0.062
-0.016598222	-0.016598222	-12.5775	0	0.087
-0.061344556	-0.061344556	-12.8613	0	0.078
NaN	NaN	-13.2036	0	0.115
NaN	NaN	-12.94	0	NaN
NaN	NaN	-13.8886	0	0.046
-0.023713889	-0.023713889	-13.9821	0	0.069
0.112808	0.112808	-14.4776	0	0.088
-0.079679333	-0.079679333	-13.4281	40.3	0.126
-0.162636	-0.162636	-12.1798	122.67	0.109
NaN	-0.359783521	-10.8152	213.07	0.117
NaN	-0.238365273	-7.99088	299.3	NaN
NaN	-0.168756893	-6.78637	370.9	0.329
-0.049614889	-0.049614889	-6.7491	433.17	0.496
-0.011745889	-0.011745889	-6.45665	484.98	0.568
0.067916689	0.067916689	-5.97986	523.39	0.547
0.001151117	0.001151117	-5.88784	554.8	0.734
-0.104149749	-0.104149749	-5.51076	555.19	0.508
-0.057726263	-0.057726263	-5.22968	538.1	0.387
0.037646311	0.037646311	-5.47687	513.89	0.813
-0.016342054	-0.016342054	-5.3236	467.71	0.699
-0.074916908	-0.074916908	-4.58768	406.66	0.636
-0.077151455	-0.077151455	-4.58995	341.47	0.922
-0.061136951	-0.061136951	-4.57289	265.15	0.913
-0.027870972	-0.027870972	-5.06618	130.71	0.788
0.026100867	0.026100867	-5.61431	31.68	0.808
0.019136073	0.019136073	-6.13163	12.91	0.663
0.0019288	0.0019288	-6.78064	0	0.282
0.007676622	0.007676622	-7.34047	0	0.362
0.008554191	0.008554191	-7.95861	0	0.197
0.00902476	0.00902476	-8.35916	0	0.656
0.033187684	0.033187684	-8.92883	0	0.486
-0.038362344	-0.038362344	-9.3049	0	0.488
0.049111888	0.049111888	-9.90479	0	0.409
0.018462375	0.018462375	-10.1349	0	0.201
0.019733782	0.019733782	-10.4184	0	0.209
NaN	NaN	-10.658	0	0.147
NaN	NaN	-10.9854	0	NaN
NaN	NaN	-11.1943	0	0.135
0.036185889	0.036185889	-11.3724	0	0.281
0.109433556	0.109433556	-12.9228	0	0.188
-0.039977766	-0.039977766	-13.1431	0	0.08
-0.003372398	-0.003372398	-13.6845	0	0.066
-0.055591709	-0.055591709	-14.4107	0	0.18
-0.031134494	-0.031134494	-14.6057	0	0.058
-0.048741056	-0.048741056	-14.9442	0	0.086
-0.074512764	-0.074512764	-14.5844	0	0.045
-0.044289444	-0.044289444	-15.2219	0	0.06
0.000911938	0.000911938	-15.0706	0	0.11
NaN	NaN	-15.4194	0	0.056
NaN	NaN	-15.461	0	NaN
NaN	NaN	-15.2293	0	0.072
0.006430481	0.006430481	-15.9749	0	0.076
0.117511544	0.117511544	-16.2329	0	0.132
0.061054667	0.061054667	-16.7212	0	0.146
-0.111462889	-0.111462889	-16.4947	2.85	0.035
NaN	-0.027424191	-15.708	33.34	0.093
NaN	-0.079679333	-15.0402	89.43	0.129
NaN	-0.22803212	-13.4887	163.66	0.131
-0.225937	-0.225937	-11.8239	243.91	0.197
NaN	-0.310657175	-10.6161	240.71	0.116
NaN	-0.238365273	-9.44072	285.61	NaN
NaN	-0.329196653	-8.1057	325.07	0.205
-0.238365273	-0.238365273	-7.41712	268.39	0.198
-0.437187217	-0.437187217	-7.12242	320.8	0.347
-0.363667721	-0.363667721	-6.57221	262.84	0.234
-0.069437277	-0.069437277	-6.45358	251.1	0.339
0.061518798	0.061518798	-5.66774	259.49	0.174
-0.014735456	-0.014735456	-5.64116	236.98	0.39
-0.242258677	-0.242258677	-5.19331	222.82	0.382
0.00140906	0.00140906	-5.26248	190.18	0.249
-0.033484785	-0.033484785	-5.00063	157.72	0.152
-0.056313019	-0.056313019	-5.21743	85.27	0.133
-0.018121316	-0.018121316	-5.37175	36.14	0.043
NaN	NaN	-5.6251	9.33	0.095
NaN	NaN	-6.28268	0	NaN
NaN	NaN	-7.01475	0	0.067
0.041693308	0.041693308	-7.1932	0	0.077
0.039083765	0.039083765	-7.52208	0	0.086
0.000820587	0.000820587	-7.54929	0	0.062
NaN	NaN	-7.24175	0	0.101
NaN	NaN	-7.3624	0	NaN
NaN	NaN	-7.57456	0	0.035
NaN	NaN	-7.71127	0	0.084
NaN	NaN	-8.21973	0	NaN
NaN	NaN	-8.22539	0	NaN
NaN	NaN	-8.71922	0	0.142
NaN	NaN	-8.78945	0	0.11
NaN	NaN	-9.20513	0	NaN
NaN	NaN	-9.39091	0	NaN
NaN	NaN	-10.513	0	0.117
NaN	NaN	-10.8379	0	NaN
NaN	NaN	-10.8296	0	NaN
NaN	NaN	-11.9596	0	0.036
0.001724802	0.001724802	-11.9488	0	0.047
-0.062793211	-0.062793211	-12.0716	0	0.107
-0.194080877	-0.194080877	-12.8844	0	0.117
-0.084838603	-0.084838603	-12.6753	0	0.037
NaN	NaN	-12.4839	0	0.048
NaN	NaN	-12.3747	0	NaN
NaN	NaN	-12.7398	0	0.086
0.131363952	0.131363952	-13.0223	0	0.054
0.342833945	0.342833945	-12.6547	0	0.144
-0.064584004	-0.064584004	-12.8786	1.6	0.107
NaN	-0.016598222	-12.6945	28.95	0.073
NaN	-0.147867819	-11.3628	90.16	NaN
NaN	-0.162636	-10.5334	156.47	0.175
-0.493630042	-0.493630042	-9.18601	234.21	0.237
-0.213623581	-0.213623581	-8.08054	293.33	0.073
-0.412414396	-0.412414396	-6.72124	341.07	0.091
-0.195587852	-0.195587852	-4.89051	386.84	0.27
-0.195916884	-0.195916884	-4.37054	423.45	0.406
-0.18743111	-0.18743111	-4.15002	446.41	0.467
NaN	-0.17362733	-3.54923	441.63	0.399
-0.116648335	-0.116648335	-3.10468	428.31	0.528
0.041034271	0.041034271	-2.96213	439.51	0.441
-0.153592125	-0.153592125	-2.90632	398.42	0.428
-0.149530034	-0.149530034	-2.43553	328.58	0.41
-0.178640025	-0.178640025	-2.25526	264.48	0.175
-0.144555493	-0.144555493	-1.94472	202.92	0.162
-0.017840325	-0.017840325	-2.48511	119.09	0.278
-0.039381381	-0.039381381	-3.12199	39.2	0.173
0.051924377	0.051924377	-3.5368	8.39	0.181
0.142275822	0.142275822	-4.62556	0	0.134
0.016074902	0.016074902	-4.18537	0	0.114
0.044932048	0.044932048	-5.80898	0	0.175
0.061039583	0.061039583	-6.67545	0	0.108
0.029565657	0.029565657	-7.28611	0	0.061
NaN	NaN	-7.88442	0	0.261
NaN	NaN	-7.56851	0	NaN
NaN	NaN	-8.36085	0	0.129
-0.011442071	-0.011442071	-8.95821	0	0.104
-0.007528659	-0.007528659	-9.29288	0	0.082
-0.01663435	-0.01663435	-9.28658	0	0.075
0.127667042	0.127667042	-9.58209	0	0.135
-0.122828276	-0.122828276	-9.36023	0	0.088
-0.162735776	-0.162735776	-9.7622	0	0.11
0.020812358	0.020812358	-9.89044	0	0.105
-0.27098266	-0.27098266	-9.51623	0	0.055
-0.048538893	-0.048538893	-9.24787	0	0.138
0.042606174	0.042606174	-10.4564	0	0.043
-0.207951066	-0.207951066	-9.73131	0	0.138
-0.048655655	-0.048655655	-10.0536	0	0.089
0.151272156	0.151272156	-9.79081	0	0.104
0.183092421	0.183092421	-9.70842	0	0.076
-0.150971284	-0.150971284	-10.2798	0	0.1
-0.070530907	-0.070530907	-10.7282	0	0.141
-0.231185845	-0.231185845	-11.1242	0	0.104
0.016088079	0.016088079	-11.2297	0	0.159
NaN	NaN	-11.2029	0	0.066
NaN	NaN	-11.0894	0	NaN
NaN	NaN	-11.2153	1.5	0.044
0.008263924	0.008263924	-11.0935	22.09	0.049
NaN	0.00129368	-10.5895	64.98	0.073
NaN	-0.150512066	-9.0153	147.91	NaN
NaN	-0.064829516	-7.90188	193.55	NaN
NaN	-0.114923576	-6.18555	261.49	0.179
-0.481115022	-0.481115022	-5.04482	290.55	0.19
-0.468978839	-0.468978839	-3.57362	413.45	0.235
-0.303994044	-0.303994044	-2.33073	458.46	0.441
-0.373871463	-0.373871463	-1.79265	422.22	0.385
-0.000934717	-0.000934717	-1.22532	400.53	0.378
-0.221726912	-0.221726912	-0.610291	404.42	0.433
-0.235080559	-0.235080559	-0.283359	359.77	0.492
-0.028325619	-0.028325619	0.212283	303.43	0.329
-0.080402626	-0.080402626	0.472115	340.88	0.501
0.009415515	0.009415515	0.320207	212.41	0.406
-0.180609039	-0.180609039	-0.0389905	125.42	0.234
-0.236062828	-0.236062828	-0.442032	63.96	0.211
-0.125229533	-0.125229533	-0.800348	27.92	0.1
0.129923114	0.129923114	-1.20947	5.21	0.212
0.067648042	0.067648042	-1.58046	0	0.161
0.033733961	0.033733961	-1.88321	0	0.082
0.100448314	0.100448314	-2.2512	0	0.064
-0.011293645	-0.011293645	-2.42718	0	0.046
0.030101822	0.030101822	-2.96283	0	0.084
-0.008752984	-0.008752984	-2.95001	0	0.102
0.114731512	0.114731512	-3.10913	0	0.216
0.03595872	0.03595872	-3.71415	0	0.072
-0.07607409	-0.07607409	-3.27235	0	0.097
-0.092462321	-0.092462321	-2.59958	0	0.18
-0.033992517	-0.033992517	-2.89945	0	0.081
-0.026716125	-0.026716125	-3.17201	0	0.06
-0.047598306	-0.047598306	-3.17453	0	0.09
-0.047520087	-0.047520087	-3.14611	0	0.108
0.036122009	0.036122009	-3.41934	0	0.051
-0.023592057	-0.023592057	-3.5314	0	0.086
-0.063477674	-0.063477674	-3.59139	0	0.085
-0.00104971	-0.00104971	-3.55296	0	0.082
0.021825611	0.021825611	-3.58567	0	0.041
0.00281282	0.00281282	-3.72105	0	0.101
-0.01489506	-0.01489506	-3.75657	0	0.081
-0.001893485	-0.001893485	-4.04366	0	0.101
-0.039439645	-0.039439645	-3.81583	0	0.177
-0.030616372	-0.030616372	-3.68514	0	0.075
-0.009531259	-0.009531259	-3.52563	0	0.05
0.072512479	0.072512479	-3.51347	0	0.171
0.004539557	0.004539557	-3.80913	0	0.164
-0.017963114	-0.017963114	-3.24697	0	0.08
-0.01522383	-0.01522383	-3.37987	0	0.055
-0.014552831	-0.014552831	-3.09666	11.33	0.049
-0.050356208	-0.050356208	-2.89098	42.12	0.082
-0.038396773	-0.038396773	-2.31579	96.17	0.16
-0.099366441	-0.099366441	-1.18923	159.47	0.076
-0.19486955	-0.19486955	0.0826937	200.32	0.152
-0.299610309	-0.299610309	1.1022	320.3	0.429
-0.080330725	-0.080330725	1.2786	238.63	0.329
-0.029809485	-0.029809485	1.56784	219.59	0.315
-0.097082476	-0.097082476	2.34516	239.4	0.312
-0.027262931	-0.027262931	2.63968	200.46	0.258
-0.002374918	-0.002374918	3.27465	193.83	0.164
0.053883217	0.053883217	3.23473	167.96	0.282
0.251376843	0.251376843	3.80689	140.13	0.326
0.102374592	0.102374592	4.06562	125.78	0.234
-0.063884064	-0.063884064	4.35571	130.26	0.547
0.014264569	0.014264569	4.45664	96.18	0.363
-0.006290451	-0.006290451	4.40316	74.2	0.438
-0.026418378	-0.026418378	4.20903	45.86	0.251
0.09522396	0.09522396	3.75245	13.4	0.107
0.103065197	0.103065197	3.03848	0	0.096
0.101206521	0.101206521	2.60114	0	0.107
0.023303294	0.023303294	2.03639	0	0.085
-0.038990809	-0.038990809	2.48732	0	0.119
-0.074402665	-0.074402665	2.3861	0	0.262
-0.00589914	-0.00589914	1.81768	0	0.221
-0.058404297	-0.058404297	1.18611	0	0.224
-0.037036578	-0.037036578	0.705968	0	0.122
0.003636283	0.003636283	0.418795	0	0.12
-0.012696273	-0.012696273	0.3285	0	0.234
-0.000443889	-0.000443889	0.530414	0	0.131
-0.029106636	-0.029106636	0.797932	0	0.195
-0.20746096	-0.20746096	1.85041	0	0.356
-0.240715778	-0.240715778	2.60476	0	0.608
-0.029685609	-0.029685609	2.46693	0	0.603
-0.011225104	-0.011225104	2.31629	0	0.496
-0.014153815	-0.014153815	2.14107	0	0.342
0.006750062	0.006750062	1.94932	0	0.387
0.00093711	0.00093711	1.77219	0	0.248
0.004049871	0.004049871	1.52089	0	0.44
0.016827346	0.016827346	1.08217	0	0.531
0.021640202	0.021640202	0.764506	0	0.767
0.005127057	0.005127057	0.714415	0	0.636
-0.011600797	-0.011600797	0.507794	0	0.623
NaN	NaN	0.126031	0	0.49
NaN	NaN	-0.196795	0	0.384
NaN	NaN	-0.767632	0	0.338
NaN	NaN	-1.33772	0	0.314
NaN	NaN	-1.46416	0	0.282
NaN	NaN	-1.315	3.48	0.243
NaN	-0.000443889	-0.920832	31.96	0.497
NaN	-0.000443889	-0.718369	41.73	0.503
NaN	0.000764673	-0.323777	49.1	0.552
0.103166658	0.103166658	-0.465186	75.13	0.42
0.031266288	0.031266288	-0.452262	98.7	0.506
0.006474435	0.006474435	-0.162858	150.99	0.513
-0.021251271	-0.021251271	0.158412	220.33	0.507
-0.057419344	-0.057419344	0.619326	240.32	0.599
-0.029184322	-0.029184322	1.06108	257.79	0.579
0.074112807	0.074112807	1.14593	224.04	0.399
-0.089993609	-0.089993609	1.415	203.81	0.609
-0.017129432	-0.017129432	1.536	194.56	0.576
-0.015944565	-0.015944565	1.71717	215.01	0.629
-0.048555299	-0.048555299	2.06298	269.44	0.473
0.005392454	0.005392454	2.27212	192.64	0.391
-0.009428347	-0.009428347	2.03922	66.59	0.331
0.015551111	0.015551111	1.90551	48.9	0.427
0.032641787	0.032641787	1.70671	17.18	0.308
0.070166369	0.070166369	1.26679	1.4	0.175
0.090600745	0.090600745	0.389113	0	0.121
0.035291815	0.035291815	0.00494491	0	0.127
0.033831193	0.033831193	-0.51414	0	0.175
-0.021092808	-0.021092808	-0.519036	0	0.16
0.01585781	0.01585781	-0.699348	0	0.107
0.018130883	0.018130883	-0.807095	0	0.196
0.029293256	0.029293256	-0.95688	0	0.175
-0.013238627	-0.013238627	-0.924134	0	0.128
-0.026523189	-0.026523189	-0.614486	0	0.117
-0.062189726	-0.062189726	-0.638912	0	0.141
-0.015787025	-0.015787025	-0.478344	0	0.165
0.038986377	0.038986377	-0.835352	0	0.138
0.029043004	0.029043004	-0.796977	0	0.114
0.021971536	0.021971536	-1.01529	0	0.152
-0.068205776	-0.068205776	-0.863112	0	0.106
-0.030203232	-0.030203232	-0.764529	0	0.097
-0.054108023	-0.054108023	-0.610017	0	0.077
-0.008144047	-0.008144047	-0.968708	0	0.194
-0.041164865	-0.041164865	-0.579234	0	0.123
-0.009805743	-0.009805743	-0.750107	0	0.179
-0.073428515	-0.073428515	-0.919919	0	0.119
-0.039801634	-0.039801634	-0.913121	0	0.061
-0.085582971	-0.085582971	-1.07974	0	0.139
NaN	NaN	-1.02779	0	0.122
NaN	NaN	-1.25499	0	0.18
NaN	NaN	-1.61736	0	0.053
NaN	NaN	-1.97928	0	0.133
NaN	NaN	-2.13822	0	0.161
NaN	NaN	-1.88054	3.24	0.063
NaN	NaN	-1.82057	17.14	0.149
NaN	-0.009142122	-1.82251	36.5	0.107
NaN	-0.007859732	-1.43501	57.51	0.142
NaN	-0.00937327	-1.00903	90.48	0.169
NaN	-0.00937327	-0.733079	94.92	0.173
NaN	-0.013606797	-0.936028	106.66	NaN
NaN	-0.013606797	-0.792117	103.29	NaN
NaN	-0.015405715	-0.622824	131.82	NaN
NaN	-0.017840325	-0.422788	144.19	0.162
NaN	-0.012971106	-0.354328	122.19	NaN
NaN	-0.013634336	-0.280301	111.53	NaN
NaN	-0.009428347	-0.280086	103.62	NaN
NaN	-0.007859732	-0.231075	81.8	NaN
NaN	-0.00279076	-0.20741	80.91	NaN
NaN	-0.007859732	0.0470342	90.61	NaN
NaN	-0.000443889	0.0953934	42.28	NaN
NaN	NaN	0.0139237	12.75	NaN
NaN	NaN	-0.0845771	0	NaN
NaN	NaN	-0.124809	0	NaN
NaN	NaN	-0.201734	0	NaN
NaN	NaN	-0.291519	0	NaN
NaN	NaN	-0.240782	0	NaN
NaN	NaN	-0.220243	0	NaN
NaN	NaN	-0.243512	0	NaN
NaN	NaN	-0.220382	0	NaN
NaN	NaN	-0.228954	0	NaN
NaN	NaN	-0.196663	0	NaN
NaN	NaN	-0.187281	0	NaN
NaN	NaN	-0.230965	0	NaN
NaN	NaN	-0.243418	0	NaN
NaN	NaN	-0.233597	0	NaN
NaN	NaN	-0.250284	0	NaN
NaN	NaN	-0.237555	0	NaN
NaN	NaN	-0.31138	0	NaN
NaN	NaN	-0.446388	0	NaN
NaN	NaN	-0.542471	0	NaN
NaN	NaN	-0.446565	0	NaN
NaN	NaN	-0.661858	0	NaN
NaN	NaN	-0.790205	0	NaN
NaN	NaN	-0.852794	0	NaN
NaN	NaN	-0.907684	0	NaN
NaN	NaN	-0.985595	0	NaN
NaN	NaN	-1.15157	0	NaN
NaN	NaN	-1.44518	0	NaN
NaN	NaN	-1.72842	0	NaN
NaN	NaN	-1.85797	0	NaN
NaN	NaN	-2.17245	2.3	NaN
NaN	NaN	-2.14815	16.4	NaN
NaN	NaN	-2.04914	12.17	NaN
NaN	NaN	-2.06169	10.65	NaN
NaN	-0.015205229	-1.975	60.75	NaN
NaN	-0.026535492	-1.9634	106.02	NaN
NaN	-0.070725075	-1.88614	271.43	NaN
NaN	-0.146113183	-1.64751	385.81	NaN
NaN	-0.199132502	-1.58375	482.98	NaN
NaN	-0.173000617	-1.72174	539.28	NaN
NaN	-0.199132502	-1.68675	542.99	NaN
NaN	-0.146868732	-1.90273	536.79	NaN
NaN	-0.18743111	-2.00699	479.66	0.92
-0.194619576	-0.194619576	-2.50584	473.54	0.898
-0.13863424	-0.13863424	-2.31122	423.81	0.864
-0.042253278	-0.042253278	-2.57224	355.63	0.958
0.017316782	0.017316782	-3.00881	278.19	0.952
-0.03523066	-0.03523066	-3.4768	149.61	0.826
-0.015857627	-0.015857627	-4.31293	46.21	0.966
-0.020620019	-0.020620019	-4.76574	22.55	0.724
0.009471082	0.009471082	-5.12619	1.98	0.65
-0.006530744	-0.006530744	-5.59877	0	0.513
-0.023821445	-0.023821445	-6.07371	0	0.647
-0.031305153	-0.031305153	-6.47455	0	0.187
0.064722933	0.064722933	-7.05047	0	0.59
-0.07977036	-0.07977036	-8.00024	0	0.711
-0.013685055	-0.013685055	-8.69037	0	0.474
-0.008848425	-0.008848425	-9.19102	0	0.409
-0.073685583	-0.073685583	-9.5995	0	0.287
-0.007354152	-0.007354152	-10.0757	0	0.178
-0.024072516	-0.024072516	-10.393	0	0.25
NaN	NaN	-10.7915	0	0.096
NaN	NaN	-10.6266	0	NaN
NaN	NaN	-11.0888	0	0.162
0.042028132	0.042028132	-11.9506	0	0.091
-0.04117202	-0.04117202	-10.9487	0	0.156
-0.015956675	-0.015956675	-10.6667	0	0.352
-0.063211414	-0.063211414	-10.8024	0	0.168
-0.062044115	-0.062044115	-10.9385	0	0.334
0.037992743	0.037992743	-11.3878	0	0.17
-0.104236929	-0.104236929	-11.1657	0	0.281
-0.028129915	-0.028129915	-11.4276	0	0.185
0.030456782	0.030456782	-11.6872	0	0.234
NaN	NaN	-11.7871	0	0.24
NaN	NaN	-11.863	0	NaN
NaN	NaN	-11.9515	0	0.327
0.027568063	0.027568063	-12.2138	0	0.352
NaN	NaN	-12.9085	0	0.271
NaN	NaN	-13.2401	3.67	NaN
NaN	0.008263924	-12.1066	58.8	0.248
-0.29342824	-0.29342824	-11.0189	139.6	0.462
-0.310657175	-0.310657175	-10.1151	228.44	0.303
-0.245978909	-0.245978909	-9.76332	312.82	0.528
-0.208597999	-0.208597999	-9.40396	392.94	0.679
-0.107754964	-0.107754964	-9.0039	458.04	0.571
-0.058314995	-0.058314995	-8.78639	514.7	0.846
-0.118057038	-0.118057038	-8.23827	554.1	0.727
-0.134331156	-0.134331156	-7.97416	569.13	0.687
-0.14891544	-0.14891544	-7.65879	565.5	0.622
-0.080334038	-0.080334038	-6.93241	558.41	0.599
-0.088087008	-0.088087008	-6.40863	524.42	0.572
-0.130763946	-0.130763946	-6.24193	474.84	0.693
-0.077321157	-0.077321157	-5.70753	419.99	0.592
-0.064278269	-0.064278269	-5.49817	352.72	0.642
-0.054921683	-0.054921683	-5.49135	270.2	0.605
-0.003757434	-0.003757434	-5.6125	150.75	0.511
0.019804882	0.019804882	-5.89663	41.14	0.428
0.016554649	0.016554649	-6.03112	18.5	0.302
NaN	NaN	-6.26086	1.69	0.345
NaN	NaN	-6.65978	0	NaN
NaN	NaN	-6.94311	0	0.279
-0.017152329	-0.017152329	-6.99141	0	0.586
NaN	NaN	-7.54023	0	0.193
NaN	NaN	-7.88707	0	NaN
NaN	NaN	-8.64311	0	0.209
0.073772959	0.073772959	-9.36905	0	0.191
NaN	NaN	-8.97931	0	0.232
NaN	NaN	-8.93646	0	NaN
NaN	NaN	-9.5252	0	0.341
0.119006489	0.119006489	-10.7256	0	0.163
0.036576097	0.036576097	-11.2168	0	0.199
0.112388752	0.112388752	-12.18	0	0.063
0.052371097	0.052371097	-12.7411	0	0.069
0.032279789	0.032279789	-12.8577	0	0.09
-0.133846592	-0.133846592	-13.4893	0	0.146
-0.229084139	-0.229084139	-13.9236	0	0.132
-0.344200079	-0.344200079	-14.0574	0	0.365
0.008353516	0.008353516	-14.0338	0	0.09
0.038000312	0.038000312	-14.423	0	0.068
-0.023986245	-0.023986245	-14.5702	0	0.088
0.003149417	0.003149417	-15.2414	0	0.096
-0.049724638	-0.049724638	-14.6868	0	0.045
0.002096258	0.002096258	-14.0777	0	0.034
0.033330292	0.033330292	-14.4465	0	0.134
-0.02384779	-0.02384779	-14.4203	0	0.087
-0.066028808	-0.066028808	-14.3812	0	0.113
0.076241652	0.076241652	-14.2611	4.09	0.094
NaN	0.002096258	-14.0213	33.9	0.074
NaN	0.008263924	-13.5048	58.61	NaN
NaN	-0.29342824	-12.2553	166.61	0.118
-0.10751409	-0.10751409	-10.1678	286.05	0.158
0.063017756	0.063017756	-8.92316	361.98	0.092
NaN	-0.107754964	-7.09703	440.14	0.141
NaN	-0.073201001	-6.5772	483.27	0.211
-0.205592909	-0.205592909	-5.58421	530.53	0.16
0.107286231	0.107286231	-5.11168	531.57	0.293
-0.213727523	-0.213727523	-4.6589	563.8	0.339
-0.231394234	-0.231394234	-3.75545	545.27	0.157
-0.199132502	-0.199132502	-3.61635	501.22	0.178
0.07427711	0.07427711	-3.31388	455.98	0.406
0.038039128	0.038039128	-2.52841	356.28	0.313
-0.067562646	-0.067562646	-2.41224	299.78	0.254
-0.094625886	-0.094625886	-2.28476	202.58	0.27
-0.079896405	-0.079896405	-2.72069	107.39	0.18
0.000764673	0.000764673	-2.63432	73.65	0.094
0.068160345	0.068160345	-3.15932	20.32	0.103
0.088856077	0.088856077	-4.04166	0	0.102
0.165414432	0.165414432	-4.57291	0	0.077
-0.003914255	-0.003914255	-4.98399	0	0.184
0.018483239	0.018483239	-5.25863	0	0.207
-0.047583402	-0.047583402	-5.50734	0	0.124
-0.029505183	-0.029505183	-5.77406	0	0.086
-0.02974945	-0.02974945	-6.5494	0	0.021
-0.02098321	-0.02098321	-7.07334	0	0.093
0.084351992	0.084351992	-7.23664	0	0.099
0.047726597	0.047726597	-7.95753	0	0.027
0.09724072	0.09724072	-7.66162	0	0.137
0.296082283	0.296082283	-8.09964	0	0.096
0.121087953	0.121087953	-9.12096	0	0.079
-0.209559746	-0.209559746	-8.93743	0	0.074
-0.002012236	-0.002012236	-9.66137	0	0.059
-0.092313166	-0.092313166	-9.54959	0	0.057
0.080655708	0.080655708	-9.6489	0	0.019
NaN	NaN	-10.3026	0	0.117
NaN	NaN	-9.7628	0	NaN
NaN	NaN	-9.75737	0	0.092
NaN	NaN	-9.87922	0	NaN
NaN	NaN	-10.1432	0	NaN
NaN	NaN	-10.1492	0	NaN
NaN	NaN	-10.3036	0	0.11
-0.007651284	-0.007651284	-10.3016	0	0.114
-0.06296233	-0.06296233	-10.5584	0	0.062
0.002457346	0.002457346	-10.8798	0	0.055
-0.086529726	-0.086529726	-11.081	0	0.065
0.084126778	0.084126778	-11.6539	3.43	0.088
NaN	0.001790531	-11.2919	26.89	0.1
NaN	-0.29342824	-9.72765	118.73	0.152
NaN	-0.069437277	-7.493007685	211.19	0.067
NaN	-0.143959385	-6.93677	278.82	0.178
NaN	-0.218722414	-5.20721	379.06	0.199
-0.044033895	-0.044033895	-4.13643	458.02	0.528
0.044718018	0.044718018	-2.9604	504.08	0.328
NaN	-0.086401959	-1.867	535.47	0.417
-0.086401959	-0.086401959	-0.501602	545.54	0.505
-0.146253564	-0.146253564	-0.630692	538.25	0.586
-0.344900097	-0.344900097	-0.158389	531.1	0.459
-0.261205745	-0.261205745	0.135592	514.1	0.42
-0.229037519	-0.229037519	0.130938	467.09	0.526
0.061098144	0.061098144	0.65155	411.03	0.405
-0.157730888	-0.157730888	0.781637	347.76	0.426
0.093449566	0.093449566	0.850202	271.59	0.418
-0.012971106	-0.012971106	0.606583	172.17	0.339
0.020608044	0.020608044	-0.217406	37.43	0.156
-0.01114749	-0.01114749	-0.59153	16.63	0.146
0.070675125	0.070675125	-1.09355	1.89	0.166
0.055799866	0.055799866	-1.97707	0	0.116
0.036714901	0.036714901	-2.94172	0	0.124
0.028882765	0.028882765	-3.31529	0	0.101
-0.020942963	-0.020942963	-4.26419	0	0.13
0.008422556	0.008422556	-4.71957	0	0.058
-0.020136571	-0.020136571	-4.85541	0	0.096
-0.003996047	-0.003996047	-5.36154	0	0.18
NaN	NaN	-6.57042	0	0.058
-0.191202496	-0.191202496	-6.02383	0	0.202
-0.056600116	-0.056600116	-5.50959	0	0.129
0.011382285	0.011382285	-6.37322	0	0.126
-0.09726441	-0.09726441	-6.71433	0	0.08
-0.031604247	-0.031604247	-6.92868	0	0.064
0.03839843	0.03839843	-7.02552	0	0.092
NaN	NaN	-7.50988	0	0.06
NaN	NaN	-7.72606	0	NaN
NaN	NaN	-7.5973	0	NaN
NaN	NaN	-7.87074	0	0.058
0.01984777	0.01984777	-8.04635	0	0.145
-0.039875403	-0.039875403	-8.50239	0	0.063
-0.025391706	-0.025391706	-8.79997	0	0.092
0.116429081	0.116429081	-8.92647	0	0.087
-0.101933115	-0.101933115	-9.28592	0	0.104
NaN	NaN	-9.91853	0	0.088
NaN	NaN	-9.62251	0	NaN
NaN	NaN	-9.82785	0	0.071
NaN	NaN	-10.5414	0	NaN
NaN	NaN	-10.321	1.76	0.084
NaN	-0.009127634	-8.65102	57.65	0.038
NaN	-0.003757434	-7.48991	142.72	NaN
NaN	-0.054921683	-6.48912	230.52	0.17
-0.144787332	-0.144787332	-5.12803	325.4	0.115
-0.287025353	-0.287025353	-3.15237	404.88	0.111
-0.386584671	-0.386584671	-1.35535	464.21	0.162
-0.146868732	-0.146868732	-0.0638817	508.76	0.232
-0.517266136	-0.517266136	0.799649	561.28	0.353
-0.27854202	-0.27854202	1.32611	587.62	0.21
-0.200859791	-0.200859791	2.07262	586.38	0.484
-0.107606941	-0.107606941	1.98395	572.99	0.449
-0.164642882	-0.164642882	2.17141	532.28	0.057
-0.005031623	-0.005031623	2.22642	498.98	0.304
-0.141896782	-0.141896782	2.47456	438.46	0.335
-0.23103922	-0.23103922	2.84002	372.12	0.152
-0.14079954	-0.14079954	2.97005	292.9	0.288
-0.109810172	-0.109810172	2.46048	165.73	0.306
0.217070238	0.217070238	1.35139	47.94	0.033
0.062898746	0.062898746	0.874517	30.92	0.151
-0.072903039	-0.072903039	0.251679	4.4	0.307
0.063485759	0.063485759	-0.955475	0	0.119
-0.04144403	-0.04144403	-1.81292	0	0.131
-0.094927353	-0.094927353	-2.6163	0	0.083
-0.024384229	-0.024384229	-2.79279	0	0.072
0.004303191	0.004303191	-3.37196	0	0.101
0.032361769	0.032361769	-3.82398	0	0.063
0.030106397	0.030106397	-4.58204	0	0.11
0.035575435	0.035575435	-5.18858	0	0.085
-0.029956278	-0.029956278	-4.95485	0	0.103
-0.080441554	-0.080441554	-5.45247	0	0.188
-0.017933821	-0.017933821	-5.86675	0	0.088
-0.059259897	-0.059259897	-5.34478	0	0.093
0.125869405	0.125869405	-6.07639	0	0.061
0.017718273	0.017718273	-5.73026	0	0.058
0.046184735	0.046184735	-6.58309	0	0.055
-0.033528876	-0.033528876	-7.2657	0	0.072
-0.02007658	-0.02007658	-7.04868	0	0.068
0.017277278	0.017277278	-7.20664	0	0.059
-0.084326784	-0.084326784	-7.32082	0	0.055
-0.107649589	-0.107649589	-6.50202	0	0.11
0.100129196	0.100129196	-7.36653	0	0.151
-0.093834897	-0.093834897	-6.74817	0	0.02
-0.054423175	-0.054423175	-6.67457	0	0.058
-0.001361416	-0.001361416	-6.79341	0	0.03
-0.044898659	-0.044898659	-6.50469	0	0.047
-0.079164772	-0.079164772	-6.59878	0	0.085
0.038011108	0.038011108	-6.53341	0	0.092
-0.018185539	-0.018185539	-6.53064	1.68	0.104
0.026021783	0.026021783	-6.41064	19.88	0.046
0.043728132	0.043728132	-5.91979	53.34	0.062
-0.119870739	-0.119870739	-5.34936	85.83	0.105
-0.029238057	-0.029238057	-4.53791	115.72	0.091
-0.297278159	-0.297278159	-3.56155	162.68	0.085
-0.226033066	-0.226033066	-2.50044	251.31	0.254
-0.179203132	-0.179203132	-1.39203	278.96	0.298
-0.073887503	-0.073887503	-0.290228	316.74	0.408
0.192040093	0.192040093	0.00512682	288.76	0.341
-0.094039668	-0.094039668	0.342699	299.02	0.358
-0.053569665	-0.053569665	0.553249	317.36	0.321
-0.070180875	-0.070180875	0.802805	257.99	0.218
NaN	-0.048555299	1.20618	227	0.335
NaN	-0.060076662	1.19042	196.41	0.192
NaN	-0.023747283	1.23422	162.58	0.308
-0.00937327	-0.00937327	1.04031	103.74	0.262
-0.006346194	-0.006346194	0.96466	88.6	0.269
0.102840009	0.102840009	0.812415	48.7	0.29
0.077360837	0.077360837	0.54421	15.39	0.257
-0.089312029	-0.089312029	-0.0682762	1.83	0.378
0.054695049	0.054695049	-0.9389	0	0.201
-0.002707842	-0.002707842	-1.23522	0	0.102
0.073112086	0.073112086	-1.39564	0	0.164
0.071749062	0.071749062	-2.29498	0	0.133
0.02088579	0.02088579	-2.89798	0	0.038
0.037546378	0.037546378	-3.46102	0	0.116
-0.043280271	-0.043280271	-3.48155	0	0.115
NaN	NaN	-3.91316	0	0.064
-0.141833723	-0.141833723	-4.13367	0	0.069
0.026372781	0.026372781	-4.54703	0	0.087
0.060013794	0.060013794	-5.01196	0	0.068
0.058318892	0.058318892	-5.30695	0	0.017
0.11176719	0.11176719	-5.22651	0	0.118
-0.012688734	-0.012688734	-5.82916	0	0.123
0.003688811	0.003688811	-5.59076	0	0.123
0.013541639	0.013541639	-5.85198	0	0.079
-0.06829258	-0.06829258	-5.94305	0	0.097
-0.090791294	-0.090791294	-5.62429	0	0.095
0.135409668	0.135409668	-5.65519	0	0.079
0.180737618	0.180737618	-5.72361	0	0.129
0.159509252	0.159509252	-5.67318	0	0.166
0.080007745	0.080007745	-5.56	0	0.109
-0.026307612	-0.026307612	-5.63726	0	0.059
-0.004150359	-0.004150359	-5.68938	0	0.063
6.09E-05	6.09E-05	-6.03891	0	0.121
-0.018165238	-0.018165238	-6.20969	0	0.063
-0.056171157	-0.056171157	-6.50336	0	0.089
-0.039544163	-0.039544163	-7.09584	1.4	0.046
-0.10132744	-0.10132744	-7.0925	26.97	0.075
NaN	-0.008124326	-6.43012	61.19	0.082
NaN	-0.018179538	-5.80754	97.82	0.131
NaN	-0.067562646	-3.60787	255.38	0.112
NaN	-0.042253278	-1.75716	356.65	NaN
NaN	-0.060156203	-1.03978	421.54	NaN
NaN	-0.100218368	0.55335	468.33	NaN
NaN	-0.146868732	1.51943	491.4	NaN
NaN	-0.164642882	2.21753	514.26	NaN
NaN	-0.155755807	2.30369	494.1	NaN
NaN	-0.155755807	2.30539	494.13	NaN
NaN	-0.058539953	2.34675	462.39	NaN
NaN	-0.043400086	2.58408	402.16	NaN
NaN	-0.048484876	2.74314	350.15	NaN
NaN	-0.06187527	2.72951	293.7	NaN
NaN	-0.068389543	2.29203	203.27	NaN
NaN	-0.007859732	1.85426	118.54	NaN
NaN	0.029366107	1.31087	71.85	NaN
NaN	0.063332152	0.795464	31.63	NaN
NaN	NaN	0.305195	3.58	NaN
NaN	NaN	-0.0491071	0	NaN
NaN	NaN	-0.770966	0	NaN
NaN	NaN	-2.01083	0	NaN
NaN	NaN	-2.32851	0	NaN
NaN	NaN	-3.01724	0	NaN
NaN	NaN	-3.49884	0	NaN
NaN	NaN	-3.94948	0	NaN
NaN	NaN	-3.99598	0	NaN
NaN	NaN	-4.56318	0	NaN
NaN	NaN	-4.7992	0	NaN
NaN	NaN	-4.96458	0	NaN
NaN	NaN	-5.25784	0	NaN
NaN	NaN	-3.44413	0	NaN
NaN	NaN	-3.31959	0	NaN
NaN	NaN	-3.81799	0	NaN
NaN	NaN	-4.94381	0	NaN
NaN	NaN	-5.66774	0	NaN
NaN	NaN	-5.88895	0	NaN
NaN	NaN	-5.6612	0	NaN
NaN	NaN	-5.10345	0	NaN
NaN	NaN	-4.76221	0	NaN
NaN	NaN	-4.37558	0	NaN
NaN	NaN	-4.19057	0	NaN
NaN	NaN	-2.85352	0	NaN
NaN	NaN	-2.75193	0	NaN
NaN	NaN	-2.77387	0	NaN
NaN	NaN	-3.27755	0	NaN
NaN	NaN	-3.34943	2.45	NaN
NaN	0.023919686	-3.45143	40.57	NaN
NaN	-0.062719092	-3.33694	117.47	NaN
NaN	-0.03523066	-3.15432	194.05	NaN
NaN	-0.074007585	-2.55806	285.54	NaN
NaN	-0.074127667	-2.73715	380.74	NaN
NaN	-0.133788111	-2.46683	450.54	NaN
NaN	-0.079153736	-2.65316	529.53	NaN
NaN	-0.071905514	-2.62787	541.02	0.943
0.004480333	0.004480333	-2.21746	489.23	0.768
0.147273444	0.147273444	-2.46649	600.35	0.926
NaN	-0.073225943	-2.25082	579.8	0.652
0.098067111	0.098067111	-1.88116	564.53	0.82
0.018317444	0.018317444	-2.12518	494.73	0.674
0.007944444	0.007944444	-1.71882	446.98	0.685
0.029955	0.029955	-1.88242	380.48	0.737
0.069319143	0.069319143	-1.79882	298.48	0.621
0.03705122	0.03705122	-1.81143	186.73	0.55
0.080508066	0.080508066	-2.28469	53.41	0.422
0.008572359	0.008572359	-2.47239	21.23	0.339
0.018238916	0.018238916	-2.68997	3.24	0.384
0.026043816	0.026043816	-2.97452	0	0.512
0.027953758	0.027953758	-3.28927	0	0.264
0.046210043	0.046210043	-3.69224	0	0.418
0.027628375	0.027628375	-3.97097	0	0.382
0.087198789	0.087198789	-4.44701	0	0.395
0.100924444	0.100924444	-5.03483	0	0.241
-0.037848644	-0.037848644	-6.27053	0	0.137
0.013241192	0.013241192	-6.2052	0	0.265
0.002341823	0.002341823	-7.02736	0	0.104
0.003570914	0.003570914	-7.15819	0	0.178
0.003506915	0.003506915	-7.62478	0	0.2
0.112015985	0.112015985	-7.21181	0	0.353
0.004380601	0.004380601	-7.13621	0	0.353
0.050738171	0.050738171	-7.25812	0	0.4
-0.035626812	-0.035626812	-7.74882	0	0.106
-0.066508749	-0.066508749	-8.42801	0	0.197
0.099265189	0.099265189	-9.5374	0	0.12
0.032758631	0.032758631	-10.3703	0	0.055
0.019051077	0.019051077	-10.8798	0	0.062
NaN	NaN	-11.1592	0	0.076
NaN	NaN	-11.3462	0	NaN
NaN	NaN	-11.706	0	0.106
0.001884934	0.001884934	-12.2398	0	0.05
0.007804302	0.007804302	-12.7452	0	0.059
-0.006030195	-0.006030195	-12.4732	0	0.037
-0.017245072	-0.017245072	-12.9675	0	0.073
-0.06203395	-0.06203395	-12.4951	0	0.132
-0.03704653	-0.03704653	-12.8278	2.26	0.124
NaN	-0.063664833	-11.638	55.42	0.119
NaN	-0.220456342	-10.1781	137.9	NaN
NaN	-0.103527333	-8.46162	230.62	0.076
NaN	-0.144787332	-6.37056	319.68	0.391
NaN	-0.1669235	-4.97271	395.41	0.457
0.022957172	0.022957172	-4.74508	468.49	0.59
0.019412017	0.019412017	-4.24013	510.53	0.362
0.263366986	0.263366986	-3.57674	539.91	0.443
-0.181864295	-0.181864295	-2.9243	576.9	0.371
-0.050856055	-0.050856055	-3.26587	583.97	0.638
-0.074546372	-0.074546372	-3.07653	581.44	0.644
-0.071905514	-0.071905514	-2.70728	545.62	0.641
-0.108180552	-0.108180552	-2.96141	506.97	0.696
-0.063984059	-0.063984059	-2.35134	460.53	0.611
-0.056328347	-0.056328347	-2.03277	389.32	0.454
0.029205064	0.029205064	-2.08281	314.56	0.539
-0.040682574	-0.040682574	-1.91837	226.66	0.518
0.018795607	0.018795607	-2.53218	46.91	0.4
0.002587349	0.002587349	-2.77287	22.75	0.457
0.019908299	0.019908299	-3.15386	3.67	0.312
0.085079509	0.085079509	-3.77693	0	0.171
0.084594835	0.084594835	-4.05873	0	0.087
-0.021540177	-0.021540177	-5.08124	0	0.178
0.215313357	0.215313357	-5.56729	0	0.071
0.040081408	0.040081408	-5.60501	0	0.164
0.142144331	0.142144331	-5.279	0	0.343
-0.194308481	-0.194308481	-5.35687	0	0.412
-0.066518793	-0.066518793	-5.6941	0	0.5
0.231893002	0.231893002	-6.05387	0	0.465
0.014878735	0.014878735	-7.12189	0	0.09
-0.043416538	-0.043416538	-7.84377	0	0.175
0.011519733	0.011519733	-8.48177	0	0.199
-0.001673964	-0.001673964	-8.96152	0	0.063
0.024296139	0.024296139	-9.89166	0	0.08
0.073710975	0.073710975	-10.2454	0	0.114
0.037280133	0.037280133	-10.9675	0	0.077
-0.03533406	-0.03533406	-11.363	0	0.031
0.06044294	0.06044294	-11.4514	0	0.082
0.030578103	0.030578103	-12.1845	0	0.058
-0.003891376	-0.003891376	-12.4388	0	0.047
-0.042927833	-0.042927833	-12.5477	0	0.063
NaN	NaN	-12.2116	0	0.076
NaN	NaN	-12.1746	0	NaN
NaN	NaN	-12.4291	0	0.058
0.090025286	0.090025286	-13.495	0	0.053
-0.008968433	-0.008968433	-13.3139	0	0.084
0.001790531	0.001790531	-13.5874	0	0.058
0.003468378	0.003468378	-13.2825	2.18	0.076
NaN	-0.063664833	-12.4959	63.28	0.052
NaN	-0.147484444	-10.8412	148.45	0.048
NaN	-0.103527333	-8.78847	239.97	0.066
-0.218722414	-0.218722414	-6.5278	332.37	0.1
NaN	-0.144691111	-4.68126	408.16	0.284
NaN	-0.032154483	-4.23553	468.27	0.135
NaN	0.004480333	-2.83138	529.62	0.265
-0.214644425	-0.214644425	-1.63705	575	0.547
-0.097567483	-0.097567483	-1.2079	598.2	0.423
-0.131766147	-0.131766147	-0.828045	601.37	0.353
0.047205541	0.047205541	-1.01952	587.49	0.4
-0.219480763	-0.219480763	-0.371513	556.08	0.395
-0.040079321	-0.040079321	-0.459399	500.56	0.446
-0.185679346	-0.185679346	0.283155	453.62	0.342
-0.043400086	-0.043400086	0.319844	358.71	0.5
-0.040508687	-0.040508687	0.225148	261.08	0.6
-0.114168672	-0.114168672	0.00319733	216.61	0.51
0.063332152	0.063332152	-0.858056	60.16	0.498
0.119558373	0.119558373	-1.41016	16.76	0.399
0.059124903	0.059124903	-2.06811	2.34	0.279
0.12327351	0.12327351	-2.61201	0	0.257
-0.023558548	-0.023558548	-2.7095	0	0.204
0.135395077	0.135395077	-2.98952	0	0.232
0.077244458	0.077244458	-3.61375	0	0.183
0.071424975	0.071424975	-4.50345	0	0.081
0.015128554	0.015128554	-4.81141	0	0.063
-0.236565332	-0.236565332	-5.26484	0	0.193
-0.00462047	-0.00462047	-5.86378	0	0.093
0.030024851	0.030024851	-6.48736	0	0.049
0.085374446	0.085374446	-6.47401	0	0.118
-0.022538612	-0.022538612	-6.38376	0	0.056
-0.014369227	-0.014369227	-6.91361	0	0.101
-0.06884961	-0.06884961	-7.26822	0	0.139
0.070659556	0.070659556	-7.60093	0	0.031
-0.081561543	-0.081561543	-7.07819	0	0.074
-0.009029888	-0.009029888	-7.42506	0	0.072
-0.02968095	-0.02968095	-7.34677	0	0.082
0.028565117	0.028565117	-7.40837	0	0.063
0.025643217	0.025643217	-7.90639	0	0.1
0.097381926	0.097381926	-8.4959	0	0.155
-0.024622835	-0.024622835	-8.39986	0	0.076
0.061051725	0.061051725	-8.73799	0	0.087
0.014358899	0.014358899	-8.47396	0	0.072
-0.005985331	-0.005985331	-8.94312	0	0.059
0.017273262	0.017273262	-9.73965	0	0.078
NaN	NaN	-9.94275	0	0.037
NaN	NaN	-9.47923	0	NaN
NaN	NaN	-9.71365	3.89	0.039
NaN	-0.086073054	-9.19227	61.96	0.034
NaN	-0.00896608	-8.01424	137.37	NaN
NaN	-0.082503833	-6.4075	231.21	0.135
-0.143131437	-0.143131437	-5.04463	278.47	0.137
NaN	-0.07318638	-3.37949	394.5	0.08
-0.318497248	-0.318497248	-2.15699	422.74	0.147
-0.223274679	-0.223274679	-0.468802	473.1	0.438
-0.140770053	-0.140770053	0.247297	594.04	0.461
-0.15403949	-0.15403949	0.97704	595.68	0.59
0.005798988	0.005798988	0.971258	572.76	0.611
0.001051041	0.001051041	0.593606	372.24	0.559
-0.044794669	-0.044794669	0.86775	458.34	0.47
-0.031274475	-0.031274475	1.44101	495.96	0.464
-0.058539953	-0.058539953	1.60055	436.67	0.53
0.015943046	0.015943046	1.75544	364.91	0.527
-0.013805195	-0.013805195	1.71989	283.13	0.434
0.059126308	0.059126308	1.75813	201.89	0.267
0.055206254	0.055206254	0.85761	66.54	0.334
0.022425858	0.022425858	0.392606	25.54	0.208
0.064890407	0.064890407	-0.210963	4.57	0.206
0.081206322	0.081206322	-1.12489	0	0.147
0.047836456	0.047836456	-2.41423	0	0.097
0.032824308	0.032824308	-2.8433	0	0.116
0.153433369	0.153433369	-3.77156	0	0.074
0.040451266	0.040451266	-4.16193	0	0.037
NaN	NaN	-4.6062	0	0.088
0.038907939	0.038907939	-4.9293	0	0.032
0.060933243	0.060933243	-4.99064	0	0.101
-0.215261374	-0.215261374	-4.99346	0	0.045
-0.104690946	-0.104690946	-5.42598	0	0.078
-0.075121297	-0.075121297	-5.55872	0	0.067
-0.069732186	-0.069732186	-5.35721	0	0.075
-0.004982549	-0.004982549	-5.54589	0	0.075
0.004022795	0.004022795	-5.85248	0	0.108
-0.00806406	-0.00806406	-6.02003	0	0.113
0.087778545	0.087778545	-6.97506	0	0.107
0.04349457	0.04349457	-6.91426	0	0.066
-0.016017263	-0.016017263	-7.04516	0	0.055
-0.019880288	-0.019880288	-7.19583	0	0.056
-0.093706126	-0.093706126	-6.65242	0	0.054
-0.10542644	-0.10542644	-6.23619	0	0.07
NaN	NaN	-6.00382	0	0.12
-0.033466219	-0.033466219	-6.11283	0	0.114
0.048712706	0.048712706	-6.07989	0	0.052
-0.032208273	-0.032208273	-6.07531	0	0.084
0.025106871	0.025106871	-6.14531	0	0.037
0.019505488	0.019505488	-6.52185	0	0.04
-0.103211431	-0.103211431	-6.44238	1.53	0.074
-0.009127634	-0.009127634	-6.48844	19.95	0.053
-0.007121019	-0.007121019	-6.06537	59.63	0.019
0.072816434	0.072816434	-4.54591	186.55	0.082
-0.364486337	-0.364486337	-3.08296	271.87	0.09
-0.247878569	-0.247878569	-2.29249	303.34	0.111
-0.344910344	-0.344910344	-0.985356	414.24	0.119
-0.044654774	-0.044654774	0.155616	480.95	0.193
-0.053916261	-0.053916261	0.0507831	296.06	0.479
NaN	-0.069132251	0.365311	418.46	0.521
NaN	-0.053569665	0.250971	308.16	0.544
0.237496688	0.237496688	0.144948	158.64	0.419
NaN	-0.060076662	0.0486078	176.33	0.413
-0.095666853	-0.095666853	0.471212	230.95	0.433
-0.071778464	-0.071778464	0.384043	203.94	0.485
-0.060076662	-0.060076662	0.469185	220.13	0.423
-0.068389543	-0.068389543	0.54921	189.56	0.391
-0.03452346	-0.03452346	0.350997	125.44	0.288
0.025685706	0.025685706	0.198633	89.68	0.267
0.029366107	0.029366107	-0.179283	33.3	0.359
0.076078545	0.076078545	-0.6605	5.4	0.258
0.057180206	0.057180206	-1.01689	0	0.136
0.081518267	0.081518267	-1.34642	0	0.095
0.339491723	0.339491723	-2.34092	0	0.139
0.18573083	0.18573083	-3.07248	0	0.077
0.083068049	0.083068049	-3.66834	0	0.104
0.0822149	0.0822149	-4.29232	0	0.087
0.06451189	0.06451189	-4.78868	0	0.072
0.036573103	0.036573103	-5.3077	0	0.098
0.136763093	0.136763093	-5.65194	0	0.194
-0.029000432	-0.029000432	-6.30363	0	0.109
-0.173535299	-0.173535299	-6.11103	0	0.099
-0.027698418	-0.027698418	-7.08513	0	0.106
-0.166694754	-0.166694754	-7.17141	0	0.244
-0.089384518	-0.089384518	-6.98834	0	0.123
-0.213543851	-0.213543851	-6.5359	0	0.061
-0.183156395	-0.183156395	-7.32829	0	0.101
-0.089550531	-0.089550531	-7.66732	0	0.042
-0.074852302	-0.074852302	-8.08742	0	0.097
0.060317787	0.060317787	-9.20537	0	0.055
-0.048608525	-0.048608525	-9.35532	0	0.064
0.012785145	0.012785145	-9.64819	0	0.048
0.014231464	0.014231464	-10.1883	0	0.062
0.008244622	0.008244622	-10.4419	0	0.047
0.006328353	0.006328353	-10.8181	0	0.059
NaN	NaN	-11.0134	0	0.091
NaN	NaN	-11.5302	0	NaN
NaN	NaN	-11.311	0	0.045
NaN	NaN	-11.857	3.76	0.034
NaN	-0.070818667	-10.0779	57.73	NaN
NaN	-0.025166443	-8.24921	134.93	0.055
NaN	-0.061480333	-6.93678	218.68	NaN
NaN	-0.13440315	-4.7201	307.52	0.068
NaN	-0.095546111	-3.18921	382.01	0.146
NaN	-0.068585219	-3.700295729	434.14	0.273
NaN	0.006212389	-3.222043164	488.38	0.554
NaN	0.018864731	-2.643814052	516.29	0.451
NaN	-0.046363	-2.431548798	550.35	0.577
NaN	-0.046363	-2.382631475	548.7	0.737
0.237322222	0.237322222	-2.466132952	545.7	0.502
0.021578333	0.021578333	-2.229772505	515.69	0.453
-0.194067667	-0.194067667	-2.278539245	519.32	0.681
0.121835444	0.121835444	-2.423698641	422.13	0.934
0.050686333	0.050686333	-2.603569958	310.15	0.782
-0.064187111	-0.064187111	-2.500176635	218.42	0.504
0.015105444	0.015105444	-2.542555427	182.07	0.586
-0.045541778	-0.045541778	-2.792407373	103.05	0.721
0.0369	0.0369	-3.186145228	38.79	0.546
0.172307111	0.172307111	-3.890843599	6.55	0.29
-0.010472778	-0.010472778	-4.333491397	0	0.276
-0.023333222	-0.023333222	-4.75873801	0	0.247
0.005554667	0.005554667	-5.182707889	0	0.23
0.021795556	0.021795556	-5.627219497	0	0.28
0.091836111	0.091836111	-6.075531191	0	0.376
0.065217778	0.065217778	-6.507086712	0	0.408
0.059679222	0.059679222	-6.937352942	0	0.428
0.052929	0.052929	-7.742090842	0	0.282
0.051461	0.051461	-8.456317283	0	0.152
0.058761333	0.058761333	-9.094712786	0	0.194
0.022934	0.022934	-9.760749328	0	0.126
0.069323889	0.069323889	-10.00286157	0	0.183
-0.015073444	-0.015073444	-10.63749262	0	0.158
0.035215667	0.035215667	-11.25534583	0	0.062
0.038442889	0.038442889	-11.17951278	0	0.08
-0.137665778	-0.137665778	-11.73583037	0	0.141
NaN	NaN	-12.00435868	0	0.208
NaN	NaN	-12.78599541	0	NaN
NaN	NaN	-12.61257366	0	NaN
NaN	NaN	-12.98585273	0	0.144
0.021855778	0.021855778	-13.37247033	0	0.061
0.029703111	0.029703111	-13.17977855	0	0.049
-0.063540222	-0.063540222	-13.16767768	0	0.061
-0.023383778	-0.023383778	-13.10740267	0	0.053
-0.017033444	-0.017033444	-13.17607925	0	0.06
0.03272	0.03272	-12.78945498	0	0.07
-0.101450889	-0.101450889	-13.78901174	0	0.148
NaN	NaN	-13.5325643	5.03	0.063
NaN	-0.056511	-12.58465257	54.74	NaN
NaN	-0.078225262	-10.76025171	147.33	0.157
-0.103527333	-0.103527333	-8.77426185	237.76	0.073
NaN	-0.189155889	-7.298159237	331.95	0.184
NaN	-0.1669235	-6.811072649	349.89	0.292
-0.360443667	-0.360443667	-6.101142117	310.09	0.418
-0.332578778	-0.332578778	-5.439592013	292.35	0.372
-0.144691111	-0.144691111	-4.808190805	373.19	0.392
-0.185556778	-0.185556778	-4.311666248	451.14	0.243
-0.074127667	-0.074127667	-4.160740914	332.51	0.337
NaN	-0.070214951	-3.570380283	395.01	0.294
NaN	-0.07318638	-3.086634062	398.28	0.224
NaN	-0.070685594	-2.69349102	374.61	0.217
NaN	-0.069132251	-2.367194821	375.18	0.294
NaN	-0.067243522	-2.20223082	311.06	0.239
NaN	-0.032728222	-2.362657459	226.18	0.437
-0.105757778	-0.105757778	-2.613830618	116.25	0.361
-0.200204333	-0.200204333	-3.001847253	74.39	0.458
0.001198111	0.001198111	-3.464995003	38.35	0.447
-0.108737778	-0.108737778	-4.062412982	7.91	0.353
0.102616556	0.102616556	-4.627664366	0	0.371
NaN	NaN	-4.901836982	0	0.227
0.191569556	0.191569556	-5.069451327	0	0.422
0.087904444	0.087904444	-5.489572931	0	0.511
-0.024343333	-0.024343333	-5.873704482	0	0.389
0.006634111	0.006634111	-6.551956112	0	0.124
0.057843222	0.057843222	-7.494109958	0	0.152
0.097398111	0.097398111	-7.921810804	0	0.092
0.055451	0.055451	-8.337350944	0	0.063
0.011212222	0.011212222	-8.77466524	0	0.126
0.038100444	0.038100444	-9.018029884	0	0.087
-0.087903222	-0.087903222	-9.28566666	0	0.078
0.032101111	0.032101111	-9.893853135	0	0.054
0.057014556	0.057014556	-9.781995697	0	0.063
0.034019778	0.034019778	-10.04495672	0	0.054
0.032324333	0.032324333	-10.33485955	0	0.082
-0.006191333	-0.006191333	-9.913479443	0	0.068
-0.071729222	-0.071729222	-10.38302752	0	0.082
0.092376556	0.092376556	-10.76745141	0	0.089
0.018039	0.018039	-11.07198597	0	0.063
0.036221444	0.036221444	-11.41630533	0	0.065
-0.047584889	-0.047584889	-11.59561962	0	0.117
-0.053907667	-0.053907667	-12.25539086	0	0.052
0.018436778	0.018436778	-12.2469946	0	0.116
-0.139355	-0.139355	-12.67804397	0	0.056
0.038334667	0.038334667	-12.77314776	0	0.087
-0.088233778	-0.088233778	-13.27164681	0	0.132
0.017651	0.017651	-13.11750248	4.71	0.044
-0.070818667	-0.070818667	-11.50613859	63.1	0.016
NaN	-0.078225262	-9.804649053	150.26	0.098
NaN	-0.106036313	-7.460265276	242.18	NaN
NaN	-0.189155889	-5.609317727	333.98	0.16
-0.331098444	-0.331098444	-5.323579933	413.05	0.382
-0.133788111	-0.133788111	-4.613353661	491.57	0.63
0.058279667	0.058279667	-3.746313389	551.75	0.527
0.092002333	0.092002333	-3.685941554	586.19	0.401
-0.031004778	-0.031004778	-3.424503444	614.03	0.547
0.032188889	0.032188889	-2.733960805	622.26	0.805
0.064763222	0.064763222	-2.660085859	619.09	0.673
-0.046363	-0.046363	-2.570791302	592.1	0.452
0.107962889	0.107962889	-2.37421087	546.58	0.51
0.071784444	0.071784444	-2.146804739	477.88	0.554
0.128230333	0.128230333	-2.292004171	404.73	0.607
-0.116964556	-0.116964556	-2.389624173	338.14	0.631
0.041396667	0.041396667	-2.725611434	247.53	0.51
0.037531222	0.037531222	-2.980008037	108.03	0.353
0.051208	0.051208	-3.393700477	29.9	0.326
0.008522556	0.008522556	-4.161325909	6.95	0.32
0.048517889	0.048517889	-4.853104193	0	0.172
0.090570556	0.090570556	-5.561570631	0	0.104
0.079855333	0.079855333	-6.41530459	0	0.093
0.122789556	0.122789556	-7.051237511	0	0.063
0.083376	0.083376	-7.047918859	0	0.1
0.066909	0.066909	-6.415800829	0	0.135
-0.006880222	-0.006880222	-7.997194227	0	0.18
-0.035893778	-0.035893778	-8.419035056	0	0.28
-0.042671222	-0.042671222	-8.959432423	0	0.175
-0.093965778	-0.093965778	-9.019749414	0	0.143
-0.043962889	-0.043962889	-8.92089255	0	0.123
-0.092975889	-0.092975889	-9.036512168	0	0.133
0.079374111	0.079374111	-10.00125775	0	0.089
0.041001111	0.041001111	-10.40966467	0	0.107
0.003039	0.003039	-11.31657612	0	0.049
0.086743556	0.086743556	-12.18370193	0	0.072
0.153127667	0.153127667	-12.23187559	0	0.026
-0.070554111	-0.070554111	-12.27757417	0	0.122
NaN	NaN	-12.21852738	0	0.117
NaN	NaN	-12.82428953	0	NaN
NaN	NaN	-13.47352426	0	NaN
NaN	NaN	-13.52046673	0	0.07
-0.117945889	-0.117945889	-13.86855018	0	0.059
-0.013407222	-0.013407222	-14.32015728	0	0.067
-0.051220222	-0.051220222	-14.75127369	0	0.154
0.103580778	0.103580778	-14.88493784	0	0.033
-0.121075667	-0.121075667	-15.27997154	0	0.076
0.013334333	0.013334333	-14.35501459	6.4	0.04
-0.056511	-0.056511	-12.93867427	73.65	0.027
-0.147484444	-0.147484444	-11.17423211	162.89	0.063
-0.061480333	-0.061480333	-8.81867164	255.74	0.052
-0.189155889	-0.189155889	-7.236035486	353.88	0.163
-0.480353778	-0.480353778	-6.142218488	435.97	0.07
-0.078243889	-0.078243889	-5.885360489	500.29	0.386
0.009911778	0.009911778	-5.289972388	565.45	0.46
-0.128653889	-0.128653889	-4.687463277	604.12	0.365
0.163223	0.163223	-4.404770653	619.6	0.598
-0.064483222	-0.064483222	-3.817000013	625.97	0.625
0.048391333	0.048391333	-3.537568069	612.85	0.396
-0.165333889	-0.165333889	-2.920890676	587.19	0.477
0.056739333	0.056739333	-3.069928275	548.28	0.546
0.034632556	0.034632556	-2.926675334	492.31	0.497
0.028971333	0.028971333	-3.032014597	416.72	0.51
-0.026716333	-0.026716333	-2.78920649	347.82	0.377
-0.032728222	-0.032728222	-3.062885087	260.84	0.405
-0.007174222	-0.007174222	-3.377657222	119.27	0.347
0.03275	0.03275	-2.04377	28.42	0.233
0.073701582	0.073701582	-2.49424	5.86	0.163
0.06830553	0.06830553	-3.27667	0	0.11
0.131089815	0.131089815	-4.38129	0	0.161
0.135848247	0.135848247	-5.00782	0	0.213
0.152380691	0.152380691	-5.7705	0	0.121
0.086837591	0.086837591	-5.41649	0	0.174
0.073048416	0.073048416	-5.97056	0	0.18
-0.00263336	-0.00263336	-6.69627	0	0.109
-0.025404036	-0.025404036	-6.94701	0	0.083
-0.007688947	-0.007688947	-7.79877	0	0.091
-0.04934778	-0.04934778	-8.04445	0	0.151
0.010818348	0.010818348	-8.75443	0	0.075
NaN	NaN	-9.19244	0	0.08
NaN	NaN	-9.40988	0	NaN
NaN	NaN	-9.91608	0	0.075
-0.011770718	-0.011770718	-9.82567	0	0.056
0.044640962	0.044640962	-10.4936	0	0.109
-0.062399163	-0.062399163	-10.4838	0	0.146
-0.048195344	-0.048195344	-9.23323	0	0.091
0.025119132	0.025119132	-11.56114625	0	0.104
0.020307135	0.020307135	-11.8422001	0	0.085
0.067496713	0.067496713	-11.64243385	0	0.087
-0.040441515	-0.040441515	-11.93246485	0	0.042
0.006057605	0.006057605	-12.5205175	0	0.102
-0.006844415	-0.006844415	-12.54093805	0	0.066
-0.038697055	-0.038697055	-12.2950036	0	0.091
-0.000513588	-0.000513588	-12.36356535	0	0.106
NaN	NaN	-12.77454125	0	0.06
NaN	NaN	-12.3463016	8.07	0.092
NaN	-0.070818667	-11.12353485	71.19	0.056
NaN	-0.147484444	-9.141528105	158.55	0.089
NaN	-0.082503833	-6.82161	251.77	0.103
-0.125674863	-0.125674863	-5.96149	344.15	0.174
-0.256894423	-0.256894423	-4.02456	424.83	0.24
-0.032154483	-0.032154483	-3.08599	496.6	0.286
0.176735639	0.176735639	-2.5153	554.86	0.317
-0.108258206	-0.108258206	-1.85933	539.73	0.439
0.237099063	0.237099063	-1.6162	484.83	0.452
-0.244297373	-0.244297373	-1.87859	339.5	0.531
-0.07318638	-0.07318638	-1.3445	438.61	0.415
-0.208738346	-0.208738346	-0.46725	510.21	0.379
-0.148576046	-0.148576046	-0.796546	310.75	0.424
-0.048543574	-0.048543574	-0.419609	288.22	0.452
-0.096229673	-0.096229673	-0.238385	283.11	0.461
0.001161541	0.001161541	-0.165553	245.86	0.452
0.251295508	0.251295508	-0.121558	228.88	0.367
0.021027345	0.021027345	-0.362518	119.23	0.323
0.039638752	0.039638752	-0.983084	32.05	0.271
0.088387819	0.088387819	-1.93339	4.84	0.123
-0.00725198	-0.00725198	-2.98007	0	0.12
0.034853635	0.034853635	-3.64497	0	0.165
0.055584145	0.055584145	-4.06347	0	0.057
NaN	NaN	-4.36169	0	0.259
0.175888295	0.175888295	-4.34469	0	0.074
0.116739747	0.116739747	-4.16116	0	0.196
-0.108400802	-0.108400802	-3.88286	0	0.049
-0.010315733	-0.010315733	-4.33335	0	0.084
-0.06721581	-0.06721581	-4.26492	0	0.069
-0.036142496	-0.036142496	-4.51437	0	0.108
-0.260231581	-0.260231581	-4.30292	0	0.122
NaN	NaN	-4.5881	0	0.134
NaN	NaN	-4.9081	0	0.055
NaN	NaN	-4.75691	0	0.133
NaN	NaN	-5.18508	0	0.11
0.029424004	0.029424004	-5.59202	0	0.065
0.041064694	0.041064694	-5.46791	0	0.067
NaN	NaN	-4.08629	0	0.128
NaN	NaN	-3.69248	0	0.185
-0.158704166	-0.158704166	-3.76769	0	0.087
-0.090643115	-0.090643115	-3.8153	0	0.088
0.036785307	0.036785307	-4.0305	0	0.12
0.045772209	0.045772209	-4.04727	0	0.144
0.056667765	0.056667765	-4.07412	0	0.202
-0.079918176	-0.079918176	-4.52135	0	0.14
0.15387222	0.15387222	-4.98885	0	0.065
-0.138964906	-0.138964906	-5.71201	0	0.069
-0.015710254	-0.015710254	-5.92654	5.34	0.109
0.014680297	0.014680297	-6.17135	33.95	0.032
0.053538556	0.053538556	-5.66343	78.3	0.08
NaN	0.003965611	-4.46125	155.91	0.274
NaN	-0.008811389	-3.3359	224.16	0.378
-0.088663808	-0.088663808	-2.85326	292.47	0.413
-0.067243522	-0.067243522	-2.10743	354.28	0.495
-0.334049742	-0.334049742	-1.81534	400	0.677
-0.009969672	-0.009969672	-1.34689	424.84	0.5
0.002435935	0.002435935	-1.20051	376.72	0.472
-0.042281796	-0.042281796	-0.577397	477.35	0.655
-0.094708097	-0.094708097	-0.568796	438.64	0.494
-0.042631458	-0.042631458	-0.500035	457.52	0.603
-0.069693631	-0.069693631	-0.15084	426.77	0.461
-0.069132251	-0.069132251	0.0144177	382.08	0.55
-0.021807495	-0.021807495	0.290671	332.83	0.382
-0.040455559	-0.040455559	0.185952	262.01	0.401
-0.034304598	-0.034304598	0.119841	195.17	0.529
0.026710823	0.026710823	-0.253188	113.24	0.373
0.086119653	0.086119653	-0.791674	39.44	0.346
0.084552385	0.084552385	-1.2388	8.37	0.301
0.107949363	0.107949363	-1.84182	0	0.144
0.115858848	0.115858848	-2.52625	0	0.232
0.152487809	0.152487809	-2.5575	0	0.258
0.022021354	0.022021354	-2.96317	0	0.14
0.029737122	0.029737122	-4.20175	0	0.077
0.02429148	0.02429148	-4.89509	0	0.072
NaN	NaN	-5.501	0	0.137
0.0367338	0.0367338	-4.95491	0	0.174
-0.1492171	-0.1492171	-5.49482	0	0.118
0.120968078	0.120968078	-6.61354	0	0.122
-0.07586806	-0.07586806	-6.89401	0	0.057
NaN	NaN	-6.81565	0	0.091
NaN	NaN	-7.47241	0	NaN
NaN	NaN	-7.88019	0	0.064
-0.20017287	-0.20017287	-8.51141	0	0.147
0.01607549	0.01607549	-8.89385	0	0.045
-0.099287751	-0.099287751	-8.49485	0	0.096
-0.005519733	-0.005519733	-8.65696	0	0.041
0.012791612	0.012791612	-8.69223	0	0.102
0.019050411	0.019050411	-9.66388	0	0.108
0.027858447	0.027858447	-10.0002	0	0.122
NaN	NaN	-9.7036	0	0.101
NaN	NaN	-9.3104	0	NaN
NaN	NaN	-10.2562	0	0.119
-0.118184094	-0.118184094	-9.66532	0	0.065
0.0752791	0.0752791	-9.78214	0	0.058
NaN	NaN	-10.0053	0	0.055
NaN	NaN	-10.431	6.47	NaN
NaN	-0.058261731	-9.92758	52.31	0.089
NaN	-0.082955197	-8.96388	94.9	0.044
NaN	-0.064676548	-7.43737	154	NaN
NaN	-0.047697481	-5.73035	249.14	0.112
-0.289866761	-0.289866761	-3.83268	349.41	0.139
-0.230689644	-0.230689644	-2.48049	388.31	0.085
-0.108280024	-0.108280024	-1.49827	434.18	0.177
-0.063404217	-0.063404217	-0.120678	454.94	0.343
-0.296977155	-0.296977155	0.509453	450.73	0.278
-0.138987282	-0.138987282	0.985544	437.16	0.417
-0.118989836	-0.118989836	1.34431	421.43	0.375
-0.246352143	-0.246352143	1.4713	442.29	0.445
-0.057460895	-0.057460895	1.80721	391.35	0.608
-0.030571111	-0.030571111	2.20998	352.01	0.466
-0.25503236	-0.25503236	2.37996	286.18	0.405
-0.010504669	-0.010504669	2.22269	211.08	0.302
-0.017937244	-0.017937244	2.35338	176.38	0.315
0.070896986	0.070896986	1.67512	84.61	0.193
0.103504636	0.103504636	0.98548	45.07	0.441
0.074729285	0.074729285	-0.0545349	13.87	0.144
0.098714371	0.098714371	-1.2322	0	0.102
-0.07218347	-0.07218347	-1.6728	0	0.09
0.053124372	0.053124372	-2.7782	0	0.106
-0.026303681	-0.026303681	-3.09941	0	0.073
0.105492061	0.105492061	-3.64733	0	0.117
-0.029934003	-0.029934003	-3.81475	0	0.065
0.027341618	0.027341618	-4.63879	0	0.051
0.035434738	0.035434738	-4.75408	0	0.103
0.017848184	0.017848184	-5.52537	0	0.07
0.0080886	0.0080886	-5.85837	0	0.052
0.019834394	0.019834394	-6.01715	0	0.112
0.01185998	0.01185998	-6.32273	0	0.031
0.036820799	0.036820799	-6.56142	0	0.056
-0.051351451	-0.051351451	-6.3212	0	0.044
-0.00897794	-0.00897794	-6.69543	0	0.075
0.011997047	0.011997047	-7.08373	0	0.084
NaN	NaN	-6.73141	0	0.068
NaN	NaN	-6.857	0	NaN
NaN	NaN	-7.11769	0	0.014
-0.055855137	-0.055855137	-6.95175	0	0.088
0.021079139	0.021079139	-6.79113	0	0.077
0.006158744	0.006158744	-7.24266	0	0.131
-0.02014462	-0.02014462	-7.80762	0	0.051
-0.000544764	-0.000544764	-7.89143	0	0.108
-0.060427633	-0.060427633	-7.90159	0	0.061
-0.001668502	-0.001668502	-7.79982	0	0.064
NaN	NaN	-7.78395	0	0.114
NaN	NaN	-8.08707	4.29	NaN
NaN	0.01607549	-6.93935	32.02	0.063
NaN	0.014128467	-6.06716991	63.3	0.032
NaN	-0.024270514	-4.79105	96	0.122
NaN	-0.043454292	-4.42381	116.95	0.084
-0.056235407	-0.056235407	-3.20634	155.57	0.07
-0.106388384	-0.106388384	-1.94685	212.72	0.054
0.23085707	0.23085707	-0.4947	415.92	0.208
-0.237454843	-0.237454843	0.586136	430.03	0.304
-0.057117584	-0.057117584	1.40352	532	0.321
-0.185646625	-0.185646625	2.19299	577.51	0.524
0.156768846	0.156768846	2.23293	542.32	0.57
-0.011551245	-0.011551245	2.18002	485.67	0.527
0.203204908	0.203204908	2.86192	430.26	0.626
0.061874466	0.061874466	3.00398	407.35	0.745
0.065924564	0.065924564	2.74652	338.14	0.81
[truncated: 15,568 more rows]
